# Supplementary material for: Molecular Phylogeny of Sequenced Saccharomycetes Reveals Polyphyly of the Alternative Yeast Codon Usage
Source: Genome Biol Evol. 2014 Jul 22;6(12):3222–37. doi: 10.1093/gbe/evu152 (PMC4986446; doi:10.1093/gbe/evu152)
Supplement: Supplementary Data [file supp_evu152_suppl_data.zip]

Archive with 8 entries (8 files):
- FileS2.fasta
- FileS3.xls
- FileS4.xls
- FigureS1.pdf
- FigureS2.pdf
- FigureS3.pdf
- FigureS4.pdf
- FileS1.xls
