# Supplementary material for: Molecular Phylogeny of Sequenced Saccharomycetes Reveals Polyphyly of the Alternative Yeast Codon Usage
Source: Genome Biol Evol. 2014 Jul 22;6(12):3222–37. doi: 10.1093/gbe/evu152 (PMC4986446; doi:10.1093/gbe/evu152)
Supplement: Supplementary Data [file supp_evu152_suppl_data.zip › FileS2.fasta]

>Yl
--------------------------------------------------------------------------------
--------------------------------------------------------------------------------
--------------------------------------------------------------------------------
--------------------------------------------------------------------------------
----------------------MEDE-TVALVIDNGSG--MCKAGFAG--------------------------------
--DDAPRAVFPSIV-------------------------------------------------GRPRHQGVMV-GMGQKD
--------------------------------------------SYVG-DEAQSKR------------------------
--------------------------------------------------------------------------------
-------------------GILTLRYPIEHGIVTN-------------WDDMEKIWHHTFYN--------ELRVAPE---
-----------------------------------------------------------------EHPVLLTEAPIN---
------------------------------------------------------------PKSNR----EKMTQIFFETF
NAPAFYVSIQA------------------------VLSLYAS---------------------GRVTG------------
-------------------------IVLDSGDGVTHVVPIYSGFSLPHAIM-------------RLDMAGRDLTDYLMKI
LSERG---------------------------------------------------------------------------
YSFTNSAERE-------------IVRDIKEKLCYVALDFEQELQTASQSSS-----------------------------
--------------------------------------------------------------------------------
------------------------LEKSYELP-----------------DGRVITI------------------------
--------------------------------------------------------------------------------
--------------------------------------------------------------------------------
--------------------------------------------------------------------------------
--------------------------------------------------------------------------------
----------------------------------------------------GNERFRAPEALFHPSMLG----------
--------------------------------------------------------------------------------
--------------------------------------------------------------------------------
------LEAAGIHETTF-NSIMKCDVDVRKDLYGNIVM------------------------------------------
----------------------------------------------------------------SGGTTMYPGIAERMHK
EISALAPTS-----------------------------------------------------------------------
--------------------------------------------------------------------------------
----------IKVKITAPLERK----------------------------------------------------------
-YSVWIGGSILASLGTFQQ-------------------------------------------------------------
----------------------------------MWISKQEYDE------------------------------------
---------------------AGPTIVHRKCY------------------------------------------------
--------------------------------------------------------------------------------
--------------------------------------------------------------------------------
--------------------------------------------------------------------------------
--------------------------------------------------------------------------------
--------------------------------------MSSFEKVLLNQPVVFDNGSG--TIKAGYAG------------
----------------------EELPKTFFPACV----------------------------------------------
---GRTKHTRVMA-GSMEGD--------------------------------------------TFVG-NKIQEVR----
--------------------------------------------------------------------------------
---------------------------------------GLLKLKYPMEHGIVTD-------------WDDMERIWHHVY
NN--------ELNILSE---------------------------------------------------------------
-----DHPLLLTEAPLN---------------------------------------------------------------
PRSNR----DRAAQIFFETFNVPALYVSIQA------------------------VLALYAS------------------
---GKTTG-------------------------------------LVVDSGDGVTHAVPVYEGFSINSAIQ---------
----RIDIAGRDVTEYLQLLLRKSG-------------------------------------------------------
--------------------TVLQTSAEKE-------------VVRTIKEKLCYVAADPKREEKDWVASGGIRDIEQQRP
GSAGGS--------------------------------------------------------------------------
--------------------------------------------ISTVFKLP-----------------DGKDIYI----
--------------------------------------------------------------------------------
--------------------------------------------------------------------------------
--------------------------------------------------------------------------------
--------------------------------------------------------------------------------
------------------------------------------------------------------------GPERFRAP
EIMFNPEIIG----------------------------------------------------------------------
--------------------------------------------------------------------------------
--------------------------SEYNSLPQIVA-DAIARTDLDLRAGLYGSMLL----------------------
--------------------------------------------------------------------------------
----SGGNTLMRGMGDRLLTELKGLAPKD---------------------------------------------------
--------------------------------------------------------------------------------
------------------------------TKIKIYAPPERK--------------------------------------
---------------------YSTWIGGSILAGLSTFKK-----------------------------------------
------------------------------------------------------MWFTVDEWH-----------------
-----------------------------------------ENPDIIHTKCL----------------------------
--------------------------------------------------------------------------------
--------------------------------------------------------------------------------
--------------------------------------------------------------------------------
--------------------------------------------------------------------------------
-----------------------------------------------------------------MSEQPIVLDQGTG--
FVKIGYGG----------------------------------TNFPEHTFPSMV--------------------------
-----------------------GRPILRAEERATDT----YGDVAIK--------------------------------
---DIMCG-DEAAAAR----------------------------------------------------------------
-----------------------------------------------------------NMLQISYPMENGVIRN-----
--------WEDMGHLWNHSFYD--------KMKIDTR-------------------------------------------
-------------------------GRKVLLTEPPMN-------------------------------------------
--------------------PLKNR----EKMCEIMFEHYGFNGVYVAIQA------------------------VLALY
AQ---------------------GLSSG-------------------------------------VVVDSGDGVTHVVPV
YESVVLNHLTR-------------RLDVAGRDVTRQLIALLLRRG-----------------------------------
----------------------------------------YAFNRTADFE-------------TVRQIKEKFCYVSYDLD
LDTKLANETTAL--------------------------------------------------------------------
-----------------------------------------------------------------VDTYELP--------
---------DGRTIKL----------------------------------------------------------------
--------------------------------------------------------------------------------
--------------------------------------------------------------------------------
--------------------------------------------------------------------------------
--------------------------------------------------------------------------------
------------GSERFEAPECLFQPHLVD--------------------------------------------------
--------------------------------------------------------------------------------
----------------------------------------------SEQPGIAETLF-NTIQAADIDVRSSLYKAIVL--
--------------------------------------------------------------------------------
------------------------SGGSSMYPGLPSRMEKELKQLWLTRVLNGDPTRLNN--------------------
--------------------------------------------------------------------------------
--------------------------------------------------FKVKIEDPPRRR------------------
-----------------------------------------HMVFLGGAVLANIMHDKEH--------------------
--------------------------------------------------------------------------MWISKQ
EWEE---------------------------------------------------------QGPACLAKLGPR-------
--------------------------------------------------------------------------------
--------------------------------------------------------------------------------
--------------------------------------------------------------------------------
--------------------------------------------------------------------------------
--------------------------------------------------------------------------------
--MAHLGTPAVVMDNGTG--YTKLGFAG----------------------------------NDAPSFVFPTVI------
AT-------------------------------------------------------AKGSSGGNISRKG----------
---------TEDL----------DFYIG-DEALAAANG------------------------------------------
-------------------------------------------------------------------------------P
AYSVNYPIRHGQIEN-------------WDHMERFWENSIFK--------YLRCEPE-----------------------
---------------------------------------------DHHFLLTEPPLN-----------------------
----------------------------------------PPENR----ENTAEIMFESFNCAGLYIAVQA---------
---------------VLALAAS---------WTSNKVTD----RSLTG--------------------------------
-----TVIDSGDGVTHVIPVAEGYVIGSAIK-------------SIPIAGRDITYFIQNMLRDRN---------------
---------------------------------------------------------------EPDTSLK----------
---TAEQIKENYCYVCPDIVKEFNRFDNDPD-------------------------------------------------
--------------------------------------------------------------------------------
--RFQKYMADQGL-----------------HRRATVDV------------------------------------------
--------------------------------------------------------------------------------
--------------------------------------------------------------------------------
--------------------------------------------------------------------------------
--------------------------------------------------------------------------------
--------------------------------GYERFLAPEIFFNPEIASS-----------------------------
--------------------------------------------------------------------------------
------------------------------------------------------------------DFLTPLSEVVD-TV
VQSSPIDVRRGLYKNIVL--------------------------------------------------------------
--------------------------------------------SGGSTMFKDFGRRLQRDIRTLADDRLAANQRATGV-
-KSSG---------------------------------------------------------------------------
----------------------------------------------------------------------VDVKVISHSK
QR-----------------------------------------------------------NAVWYGGSLLSSTPEFKN-
--------------------------------------------------------------------------------
--------------YCYTKQDYDE--------------------------------------------------------
-MGPGIVRNFSLFSMV----------------------------------------------------------------
--------------------------------------------------------------------------------
--------------------------------------------------------------------------------
--------------------------------------------------------------------------------
--------------------------------------------------------------------------------
------------MTTTAPAPQVYGGDEVATLVIDTGSS--YTRVGYAG--------------------------------
--EDTPKLVVSTEC------------------------------------------------------------------
-----------GLMADEDVEMEDDTSNTTKKLN----------KYKVG-DSANLPL------------------------
--------------------------------------------------------------------------------
-------------------PNMEVLHPLTDGIVAD-------------WDAVQNIWEYSLA---------RLNADTK---
-----------------------------------------------------------------THPLMLTEPCWN---
------------------------------------------------------------TQANK----LKALEIAFESL
EVPASYLVKDA------------------------VASAFAA---------------------GKGNA------------
-------------------------LVLDVGSEVASVTPVIDGLVLYKPAR-------------RSQYAGDYLDRQIKKV
LVSRG--------------------------------------------------------------------------I
DLTPRFEIKNKKA----VEMGEPP---VFTKRELPNVTHSFTDLQVSRILSEFK--------------------------
-----------------------------------DSMCQVN--------------------------------------
-----------DVPLTPEISGEAAD-RVFEFP-----------------TGYSTTF------------------------
--------------------------------------------------------------------------------
--------------------------------------------------------------------------------
--------------------------------------------------------------------------------
--------------------------------------------------------------------------------
----------------------------------------------------GADRLSTSESLFKPSEYPFDGETVP---
--------------------------------------------------------------------------------
--------------------------------------------------------------------------------
------DTARGLSEMVV-DTINASNVDVRAHLANNIVI------------------------------------------
----------------------------------------------------------------TGGGSLVQGLSDRVSK
DVTQALSG------------------------------------------------------------------------
--------------------------------------------------------------------------------
-------LKVRVAAASNQEERR----------------------------------------------------------
-HGAWIGGSVLGSLGSFHQ-------------------------------------------------------------
----------------------------------LWVSKQEWQE------------------------------------
---------------------KGGDYLVEKKRFK----------------------------------------------
--------------------------------------------------------------------------------
--------------------------------------------------------------------------------
--------------------------------------------------------------------------------
--------------------------------------------------------------------------------
------------------------MHKLTDIEWRPQPNVPF--EWSAGSTIAIDFGTH--MTRAGYTD------------
----------------------TNGPNLVFPTLT----------------------------------------------
---GKYRERKSAGPGLAG---------------------------------------------ATTVGYDNFIEPS----
--------------------------------------------------------------------------------
---------------------------------------TRLSARSPYDGALVSN-------------WTVAEEVLDYTF
A---------KLRVG-SDGCV-----------------------------------------------------------
-----DNHIIMNELMSS---------------------------------------------------------------
PAAQR----RNLQQVLFEGYGVRSVALGVDA------------------------LFSYYAN------------------
---DGKTG-------------------------------------LVLSVGNEATHIIPVIDGIAQRELTK---------
----RITWGGRTASAFLAQLLQLKYPTFPLKL------------------------------------------------
---------------SATQTTKILENHCYVSDGYKEELDGFLDMDGLEKRERVIQAP--YIETVKAEKSAEELERIAERR
KESGRRLQEQAAAKRAEKLAERENDLQYYRQQAQILEDLGD-DRQGKREARRILDSEGFKDVKSMNKKIAELERTIRKSL
NQDVEEEE-------------------------------------VVPEFPLADVPDEELTPLQIKEKRHQRLLRANYEA
RIRAKEEKEAEKARIEEEKRKDEEWRITDLAGWVEDKREKRNAILARQKERAKMQKELRNRKSMASKMRMKNIASLAA--
----DTRATKRAR-PG------------AGIDDDPDDTFGADDQDWSIYNDIANQ---------SDSEEEENERAALAEL
EANLLEFDDEF-TEEN----------------------------------------------------------------
--------------------------------------------------------------------------------
----------------LLES--QTDWKSSLLHMFLHGPTE------------------YNPESQEQQNQLHLNVERIRVP
EVLFQPTIAG----------------------------------------------------------------------
--------------------------------------------------------------------------------
--------------IDQAGVAEVCGDILT-KRF-----------PSETASVMLKDVFV----------------------
--------------------------------------------------------------------------------
----TGGYSQVPNFDARLTAELRSLLP-----------------------------------------------------
--------------------------------------------------------------------------------
----------------------------AGSPLQVRSAAHPE--------------------------------------
---------------------TDAWMGMAKWSKTDDYKN-----------------------------------------
------------------------------------------------------SRVTRAMYEE----------------
-----------------------------------------MGPDYIKEHAFGNSSYL----------------------
--------------------------------------------------------------------------------
--------------------------------------------------------------------------------
--------------------------------------------------------------------------------
--------------------------------------------------------------------------------
----------------------------------------------------------------------MILDNGSY--
AIKSDR--------------------------------------TGDAETPNAL--------------------------
-----------------------IRGRDK---------------------------------------------------
---TVYVGQDLTKCKD----------------------------------------------------------------
----------------------------------------------------------YASLVFKRPSEKGQLIN-----
--------WDIQKAVWDNLFYN----------PQTGVDT-----------------------------------------
-------------------------DSSLLLTQYPLTL------------------------------------------
--------------------PQVSA-----NIDQVVFEEYGFEQYHRTEA--------------------------ANLV
AWSS-------------------GQC-----------------------------------LDACLVVDAGFNATHVTPV
LFGQVHEPGIR-------------RVNVGGKTMTNLLKETVSFRH-----------------------------------
----------------------------------------YNMMDETY---------------IINRVKEKVCFVS---Q
DFDKDLDLAKKTKS------------------------------------------------------------------
----------------------------------------------------------------LQVEYALP--------
---------DYKTTKL--------GYVVDRKQHDIS--------------------------------------------
--------------------------------------------------------------------------------
--------------------------------------------------------------------------------
--------------------------------------------------------------------------------
--------------------------------------------------------------------------------
-----ELQTLKLGNERFTMPEILFDPSIID--------------------------------------------------
--------------------------------------------------------------------------------
----------------------------------------------LQQSGLCETIA-ESIQASPKEFRSLLCSNIVI--
--------------------------------------------------------------------------------
------------------------VGGCAKLPGFQSRLEKDLRPLIP---------------------------------
--------------------------------------------------------------------------------
------------------------------------------------SEYHMKTRLDDKPD------------------
-----------------------------------------FTTLQGGKVLVDQPGFSN---------------------
--------------------------------------------------------------------------LCVTKQ
EYDE---------------------------------------------------------YGWRLCRQ-RFQGETFDED
TESA----------------------------------------------------------------------------
--------------------------------------------------------------------------------
--------------------------------------------------------------------------------
--------------------------------------------------------------------------------
--------------------------------------------------------------------MPSLTPPTANGA
VQSSSDEVTSIVIECGSS--YTRVGFSG----------------------------------DDLPKVVIPTKY------
-------------------------------------------GKYTNDKGED---------------------------
-----------------------VYEFG-LENVHRPV-------------------------------------------
-------------------------------------------------------------------------------A
GKEIYSPVQDGCIQD-------------WDGVAKLWEYAIKEK-------LKVDDLS-----------------------
---------------------------------------------EYPLVITEQMWN-----------------------
----------------------------------------SSARR----AKIAEMCFDKFRSPAISFVKNP---------
---------------LCTAYAA---------------------VRPNS--------------------------------
-----IIVEIGSAVASVSTVLDGNVVTKASF-------------HSKFGGDFLNYLILEEFKRKQ---------------
-----------------------------------------VEVIPSYLVKKKKDINDPNPSTFLRELPGMTDSYK----
---NFEIERV-LDNFKETTLQVNYHPIMPHTPLPPN--------------------------------------------
--------------------------------------------------------------------------------
----IQRPYEFP----------------DGSTYIAE--------------------------------------------
--------------------------------------------------------------------------------
--------------------------------------------------------------------------------
--------------------------------------------------------------------------------
--------------------------------------------------------------------------------
QERFGIAESLFRPVEFGPPGVVP---------------------------------------------------------
--------------------------------------------------------------------------------
-----------------------------------------------------------EGTLGI-----SELIY-HAVL
KTDPKAEVQMELLNNIVV--------------------------------------------------------------
--------------------------------------------VGGTTLLNGLTARIHRDMAQFFTQFH----------
--------------------------------------------------------------------------------
--------------------------------------------------------------------VKQPYLSVTSTE
RK-----------------------------------------------------------SLAWTGASVFASLGNFGS-
--------------------------------------------------------------------------------
--------------SWVIKQEYEE--------------------------------------------------------
-QGADVIDKRFK--------------------------------------------------------------------
--------------------------------------------------------------------------------
----------------------MDDIDSDDIPSSTLGATPSELGDYEPASLPDDLNRGTETPTGTPSATPTGTPAPGASK
KSSSKAGVN---SLTKSGALKQKPGPKPGGGKVKSSSGG---SAKAAVNPGLKQTTFSMVTPINQKNYYTEYLKRDDQIY
VYRQVQEETKKAKAGSA--------------------------------------------------AVSNNIKGTPSAA
ATPDPDGTDGKEE--------------NQTIVIHPGSR--NLRIGFGV--------------------------------
--DPYPKTVKMVIARRQHE---------------------------------------------TKKVKQEEGAEQEDVD
MADDSDPIIAAIKTVKKDLKERMKFYKCRIQPGSTDLTTNYNTKNTQPEEIPEHNDPSKVDWTDTSDKK-----------
--------------------------------------------------------------EYYVGESALRVKD-----
-------------------SNYALRWPIIHGC----------------FNET-KMYSSPQEVLGDMAIILV---------
-----------------------------------------EALEAELGVK-FTD--YKNYNVVLLIPDLYDKTYVSS--
--------------------------------------------------------------LVD----LLLHKMDFPRV
ALLQEG-----------------------------MGATFGA---------------------GISTS------------
-------------------------CVIDVGAQKTSICCVEDGMVVPDSRV-------------NLKYGGDDVTNAFLKL
LQNIS---------------------------------------------------------------------------
FPYN-VDPNDTND------------MLLMEELKTQYATADEASIGVSTGQLIRPRQ------------------------
--------------------------------------------------------------------------------
----------------------------NKLT-----------------QKYTFKF------------------------
--------------------------------------------------------------------------------
--------------------------------------------------------------------------------
--------------------------------------------------------------------------------
--------------------------------------------------------------------------------
----------------------------------------------------YDEGMLAPLGLFYPELFEPLNTMYK---
--------------------------------EFFRDRHRLFPRNMDVYESNKEDN-PVSG-------------------
--------------AQTALLIKQGLIEAPEEPVEGEAVVEKEIVDDVEQP------------------------------
--------------------------------------------------------------------------YLFLTG
LDHAVIQSIKSAAVSD----------------------------------PSRPGKMYENIIIIGG-GAQLAGFETLLVD
RLGIWR--------------------------------------------------------------------------
--------------SMARNDGEDDGVSDEA--------------------------------------------------
------------IAVMPPPRDMDPQ-------------------------------------------------------
-ILTWKGGAVFSRLKVVEE-------------------------------------------------------------
----------------------------------MYITQKEWDL------------------------------------
---------------------LGPRSIHYRTMFAY---------------------------------------------
--------------------------------------------------------------------------------
--------------------------------------------------------------------------------
--------------------------------------------------------------------------------
--------------------------------------------------------------------------------
-----------------------------------------MVQYRDENILVVSIGSKTTQAQFGLAE------------
-----------------------SLTQAQAKVP-----------------------------------------------
---SVIYRVPNPDGSNKPFFSST---------------------------------------------G-DEAN------
--------------------------------------------------------------------------------
-------------------------------------------AVWPLKEGKIVD-------------LPAFEYLLQLIT
Q---------TMQKTKPEIPLA----------------------------------------------------------
-----GSALFLVSSTL---------------------------------------------------------------W
TRLQL----EHVTQYVFEEMNFPAFAAIPEA------------------------VCLTYAY------------------
---NSPDA-------------------------------------FIIDVGEDMTTLTPMTDFTIVEPAQI---------
----VIPMGASSVKKKLAAKLPEL----TPAQIEALLKSDIYEVLHKDAKN-----------------------------
--------------------LWSAMNQPDAPDRD-------------------EETSIDVAAIVASGKTREILAEREKNK
--------------------------------------------------------------------------------
-----------------------------------------------KKETEIPN-SEKNTN----TFVDDDGVEHTV--
--------------------------------------------------------------------------------
--------------------------------------------------------------------------------
--------------------------------------------------------------------------------
--------------------------------------------------------------------------------
------------------------------------------------------------------------GQERFHGT
EELIEAITE-----------------------------------------------------------------------
--------------------------------------------------------------------------------
----------------------------------ETDLSISFVDEFSKRQPIWNNIII----------------------
--------------------------------------------------------------------------------
----AGGISGIHGFKEAIMASLTNKFLVARQSTYSELPSNFNTSGRNTPTVGGATTG------------------GATPI
NPLYSQALQTQIGHGQAPT-------------------------------------------------------------
--------------------------SMRLAKMSEYFSEWKSS-------------------------------------
------------------KLERAAFLGAQIGAKQIFGTNIEG--------------------------------------
------------------------------------------------------AYISRQEYNE----------------
-----------------------------------------VGPVSVWDI------------------------------
--------------------------------------------------------------------------------
--------------------------------------------------------------------------------
--------------------------------------------------------------------------------
--------------------------------------------------------------------------------
----------------------------------------------------------MSSTSSTNRGAPVIFQFTPT--
HLVVGAIG----------------------------------QVGGPNVIPYDG--------------------------
-----------------------------YTLQWPTQVEGDTE-------------------------------------
--------------------------------------------------------------------------------
-------------------------------------------------------------------EPGANLGSLL---
--------S-FLHKTIRHAFSS--------VLLLDSS-------------------------------------------
-------------------------KHKAIICESVFPLSDPIKRVLRLVFTGYEQIPQSSRDGRQSRDGRHSRHSNDGRQ
SRDTHTRESE----------RFSRE----GVHVARKAGFLNCPGIAFSPTP------------------------LCLTL
SA---------------------RSDVA-------------------------------------LVIDVSSVEITIVPV
YDSRVMSSH---------------VKFRKAAPLDQLFEHSADSHDDDDE-------------------------------
-------------------------------------------------------------------VPLHTIIY-----
--------------------------------------------------------------------------------
--------------------------------------------------------------------------------
--------------------------------------------------------------------------------
--------------------------------------------------------------------------------
--------------------------------------------------------------------------------
--------------------------------------------------------------------------------
--------------------------------------------------------------------------------
--------------------------------------------------------------------------------
--------------------------------------------------------------------------------
----------------------------------------------------------KLVKSLDIDLQPPLYENLLF--
--------------------------------------------------------------------------------
------------------------SGLKIEGLEAKTVEKLDELG------------------------------------
--------------------------------------------------------------------------------
------------------------------------------------------TKCQVIQP------------------
-----------------------------------------MDLWTATTVFYQSTGNPE---------------------
--------------------------------------------------------------------------RLRRVR
LIGE----------------------------------------------------------------------------
--------------------------------------------------------------------------------
---------------------------------------------------MSRSNQEALADFVADAPPGELNQVVEAIS
TVVDG------------NSSILSKLETDVHNKIL---------DQCMVVSLGK--------SKSLVSKYNQLSK------
-------------------DTFYDSQSGQKFEFDFDTKKATP---------------------------------SGSHG
S---------DSPIQGALDKYFSAHFPSEGA-----------------------------AGVFPQDD------------
--------------------------------------------------------------------------------
----------------------------------------------------------------------GSIALVLVDG
KY---------------------------------------------NPANYWNGKWRSVYIFESG--------------
----------SLSG--------------------------------------------TIDVDVHYYEDGNVRLKSSEKV
DLGSV----------------------------------------------------------------SESDIVDAISK
A----EQQFQEKLNKSFNGLNEDSF-KALRRQLPVTRS--------------------KINWGKSIS--NYRLGKDINVG
GGRE----------------------------------------------------------------------------
--------------------------------------------------------------------------------
--------------------------------------------------------------------------------
-------------------MSDEQYDAALSLLRRLD-PKNVSVNLNSLCKIAP---------------ELAEDLLSSVDQ
PLG---------VKT-CKSTK---------KEYLTCDYNRDG--------------------------DSFRSPWSGDYE
P-------------------------------------------ATDGPTPSAALRKLEVLAN-DSFDIYRDLYYEGG--
--------------------------VSSVYLWDQGEGDNTN--------------------------------------
--------------------------------------------------------------------------------
---------------------------------------SFAGVVLLKKT------------------------------
----------------SPSSSWDSIHVFEVETSRG-----------------------EGIYRVTSTVILDLGSK-----
---------------------------SPKLGLSGNLTRQTEREMAVDEPS-----------------------------
----------------------------------QHIANLGSIVEDVESKL---RNQLQEVYFGKARDIV-GQVRSLGGV
EDAKQ----------------------KQRQEEVIK--GLQ---------------------------------------
--------------------------------------------------------------------------------
--------------------------------------------------------------------------------
--------------------------------------------------------------------------------
--------------------------------------------------------------------------------
--------------------------------------------------------------------------------
--------------------------------------------------------------------------------
--------------------------------------------------------------------------------
--------------------MEETCGEMNTNPDIISQR---PES--GSSLVLIKPYGV----------------------
---------------------------------------------------------LESLSHLQVMNIASSSLDSSRD-
---------------------------------------------------------KGLQFVRKKLAELEMSFHHLEND
VTIP---DVDLEIHPAIEDAIEKNQGADDLTELD----------------------AKTLNELQTCVNSWIKQIQTVTKL
DRDPAEPG--------SSTASEINFWLTMEDKLDYISKQLDAKPVTLTLDVLKNA-KRFHATVSFLSDTG-LKEAQDMVS
KYNVLLR--DFPLDELMSADSLDTLTTSL-----VSVFNHVNKKFR----LSTYPVWRCLALVGCVSGDFD---------
-------------KQIKVILSRLE----L-SLMQLPSTEFNQVIDSVNNVFNVW-NDLNKEFTNTARDVSRRRQGTSL--
-GEKFIPIRVKVRHSETQNRIAYIANFRQAHEDLVATLGKVSEAAGVDIDEITTGYELVRN-------------------
----------VPDVLDVSHEALA----------------------------HWNRLEEGYNNATVSVERSIISILRDRLA
LAKN----------------------------------SAEMFRVFAKFN--SLFIRPTIRGAIHEYQSRLIENVKHDLV
ELQQKFKRKYGNSETFEMAKLRDLPP--------------IAGAIIWMKQLERQLDLYMSRVESVLGAGWQHYADGKVLH
--------------------------------------------EESVVFRKSLDARVVYEAWIRGVKSRGSG----GPV
FKISRESRES----------------------------------------------------------------------
----------------------------QELVLSVSFSPTSITLFKEVRNLLNMKFQ-----VPHTLVSMANDAKTIYPF
AVSLMDSVQVMDRTLSVIDSRD----------------------------------------------------------
--------------------------------------------------------------------------------
--------------------LPRELLFGFENAIYNLVSRGMSTTWDDLL------HMD------------------TSGK
NQHQRFVYKLSDAVHTLLTKSERLSEVWGHVISNH--LMELES--CDFSRDEFAKVLADLQAAYDSLEHDG--FANMQAF
ARTLNLKVKTILEKRLGQEYAQFFD-------------------------------------------------------
----------KTQFGNHVMVLKNNVICVEPPLQDSRVKFVGHVMQLKNTVAGLTQIEGVSRVFEGG--------------
---------------------------------------------IQTYESLMDDSRTLTSREKSTRDHASSRDLYLTFD
HAYSAASAYIAKWTHFQSLWTLSPDHVISILGDDLSKWLAVLQEIRKSRAS-----------------------------
--------------------------------------------------------------TFDSNSSHVSFGNGEVFK
LDIGHVTSRISSKYDAWQSSILQKFAEKLSTQSRDLCGEMDRIRADLEPSGID---------------------------
------------SSVEKTLEFVTCVVDTRNEKLPNWESKVGLLKTCQNTLIRNRFVFPQDWLYIDHVESLFE--------
----------------------------------------------------TLQELIETKEGIIEGQRDALKSKITVEL
GRFGDRVESHVSTWAETKEQGLGQTGDKSRE---QSRELLHKHLTTTNKLLHDFTVLESASRALDIPCDVTS--------
-------ASEILNVVSGEIQDFITVFATLESVWKGVDELREMSWHVISVRKLRSIIDSLVIS------------------
---------------------------------------SKSMPSRVRQYAAFDHVQQELKSLLKTLPLISQLKSDAF--
-----KTRHWEQLAKMVKKPTLRLSN------------------------------------------------------
--------------------------------------------------------------------------------
--------------------------------------------------------------------------------
------HLTLGNVWD--------------------------------CGLELYESQIKALIAQAQGELVLEEFLAGVRST
WTNLTLNLVNFKN-------------------------------------------------------------------
--------------------------------------------------------------------------------
--------------------------------------------------------------------------------
--------------------------------------------------------------------------------
--------------------------------------------------------------------------------
------------------------------------------KVRLIKN---WDEIFLTCSDHMTGLLGMHNSPYFKV--
----------FEEECHG----------WENKLSRVQTLF-EIWINVQKQWVYLEGLFGAENGSE---VRAILPLETSRFG
N-INAEFMLLWKQVYKSPLISDVIN-------------------------------------------------------
--------------------------------------------------------------------------------
---IAQIDETLPRLNDALAKIQKSLGEFLEQQRQLFPRFYFV-GDEDLLEMIGS---PN---------------------
--TLNSHVKKMFSGVSSVDQDEDG--------------------------------------------------------
--------------------------------------------------------------------------------
--------------------------------------------------------------------------------
----------------------------------------------------------RILGVASRESEIVPLLAPITTL
G-------------------------------------------------------------------------VKIETT
LKHLESGIRSSLKNLLGQALEDFSTEFSAKQFM-----------------------------------------------
-------------------------------IWIQKYP-------------------------------GQIALLALQIW
WTAEGEKGEYATARD-----------------------------------------------------------------
------------------------------------------------ACVNMLGQLAEHVSR-----------------
---------------ELTALDRLKCENLITELIHLRDSCDEPTNSDGAARDAS---------------------------
------------------------SYDWLKLMRFYRDGAG----------------------------------------
--------------------------------------------------------------------------------
--------------------------------------------------------------------------------
--------------------------------------------------------------------------------
-------------------------------------------------------------EVTVRQDLAT----FSYSW
EYLG----------VPPRLVS-TPLVDACYRCM-TSALASKQGGSPFGPA---GTGKTESIKSLGQNLGVFVLVFNCDES
------------FNFQAISRILAG-ICQAGVWACFDEFNRLDESSLSAVTSLIEVIQGGLARDVDASRER----------
--------------------------------------------------------------------------------
--------------------------------------------------------------------------------
-VSLGS--RDITLLPSTGIFITLNPA---------YLGRSTLPDNLKKLFRPFSMAKPDKEEICQVVLYSQGFSE----A
RSLAQK-VVPFFERCEKDLSEQKHYD------------------------------------------------WGLRAV
KS-VLRGARTREQPHDESTSE-----------------------------------------------------------
--------------------------------ELAMQTASITRSLQTTICPMLV---EEDSAKFGTILEDIFGAVEPVE-
--------------------------------------------------------------------------------
--------------------------------------------------------------------------------
---------------------------------------ISQELEFRLVESAAQHG-----YTPSP-------------P
WVTKCAQLNDLISN--HHGVMLVGAAGSGKSAIVQTLGTSLGAKIS----------------------------------
--------------------------------------------------------------------------------
--------------------------------------------------------------VIDPKVM----SKEELYG
SLDATTRDWKDG---------VFTSILRNVINNVTGESSRSP--------------------------------------
---------------------------------------HWIVFDGDVDP--DWVENLNSVL------------------
------DDNKVFTLASGERLQLPD------------------------HVTILFEVDSLQYATPATVSRCGMVYVGDNVV
D---------------KRDLIDHHLKKFSAKKLDVDVALELLESGPRLPVWTSSAEAAAG--------------------
-----------------------------------------------------------------VASLDGAVDGALTSG
RASSTPPPDTPETIVSAAMVTLTACALTHIDDILSQARS-------------FTHVMEFTPIRAISTLFAFVEDACKSLL
VAQVT-----LSHDQV----------------------------------------------------------------
---------------------------------------------------------NAYLTRRLVLALIWSFSGDSR--
-------------------------------------DMERHNFSKFLFEKVFMGVSALSSV------------------
--------------------------------------------------------------------------------
--------------------------------------------------------------------------------
----------NYAELCVEETLNHEVS------------------------------------------------------
--------------------FEGAWTRYKVADTALPT-------------------------------------------
--------------------------------------------------------------------------------
--------------------------------------------------------------------------------
----------------------------------------------------------------------------HAIT
NPNTIIPTTDTVKHEHIIYGLLS----------------------SHKPVLLCGPPGSGKTMTLFGALRRSDR-------
--------------------------------------------------------------------------------
----------------------------------------------------------------------------FDMV
ALNFSKTSDPGLVLKTLFQRCQVTTGS-----HASGSRGPVLSPRIP-------GKWIILFCDEINLPS-----------
--------------------------------------------RDQYGTQHVISFLRQLIEKNGFWYNN----------
--------------------------------------------------------------------------------
-------------------EWTTLER-IQVVGA-CNPPEDV------------------------GRNVLSQRILRHVT-
LVNVGYPGNESLNQIYGSFNKSLLKCIPSLAG-----------------------------YGDQLTKTMISYYQSF--S
DVFT-----------------------------------SASHVHYIY----SPRELTRWSRGIYEAISQLETLSVDG--
------------------------------------------------------------------LVQVVGHEGMRLFL
DRLV--TDEEKEKGLAMLV-NVLSREFTLGSA------------------------------------------------
-------------------------------------------------------------------HVSSLLTDLLFSN
-----------------------------------------------------WTTKHYLPISKELITSYVTSRVPTF--
--------------------------------------------------------------------------------
--------------------------------------------------------------------------------
--------------------------------------------------------------------------------
-----------------------CEEELDTPFVLSDDVIEHILRIDRVLRQPQ--------GHMILIGE-AGSGRTTMTR
FVA-WLAGVKCFQLR-----------------------------------------------------------------
-------------------------------------------------------VSRDYQVTDFDSDLRA--------L
LLNCVSQK----------------------------------MCFLLNEADLTPL-----------YLERMNTLLANAEI
PGLFQ-DDDWSMLMSHVRQE------------------------------------------------------------
-----------------------------------------------------------------------------SSK
AGILLDSDQE------VYEWFTQKVVENLHVILVTQKGIDL----------------------------TSSPALL-NRC
VLNWMGNWSGQGVTQMAEKMCQQLDVSAETLQV-----------------------------------------------
--------------------------------------------------------------------------------
--------------------------------------------------------------------------------
--------------------------------------------------------------------------F-----
-------------GSLHVTPDLSLASIKLFIKVYLEKKAQLQQEQRHLNSGVDKLKETVLAVREMELTLEKSKIELNA--
KTEAAQRTLQQMITNQNDAEKKKQASLQIQESLESQKEEIARRQEVVAKDLALAEPAVISAKKSVSNIKK----------
--------------------------------------------------------------------------QHLTEL
RSMLNPPETIKLCMESVCVILGYK--------------------------------------------------------
-----TSSWRDVQAIIRRDD---FISSIVN-FDSSEMDSR----------------------LRLTMEREYLSRE-----
-NYTYEAANRASKACG----PLLQWVVAQIQYCEILERISPLKEEVEMLRHQSQQTQAQATAICDMIDELEGKIEGYRTE
YAGLIGESERLKDELATVGERITRSRDLVTS-------------------------------------------------
--------------------------------------------------------------------------------
--------------------------------------------------------------------------------
-----------------------------LSDEKRRWAKSIVDFDSKLANLAGNCLICGFALARWGGLSQKQRGELLRAV
LTQLDSRHVKYNLPTQ----------------------------------------------------------------
----------------------------------DEILAFLDTPD-----------------------------------
----------------------------------------------------------------------------LSHL
-PSRDPLSVENAVIVESAS----------------TYPLIIDPTDRIRQFLIKQYK------------------------
-------------------------PVITSFLD-----------------------------------------------
--------------------------------------------------------------------------------
--------------------------------------------------------SAFVKHLETALRFGQVILITDAE-
-YLDP---VINPVLNKE------------------------------YHKTGGRTLIQLGK---SLIDFNSN--------
--------------------------------------------------------------------------------
----------------------------------------------------------FRLFLLSRDSSPSS----FSAH
VTSRTTRVN--FTVTDASLERQLSSHVLAKKRPDVDEKRKSLIKLQNECQANLRALEADLLASLAES-------------
--------------------------------------------------------------------------------
------------------------------EDILGN-NAVMVKLEKLKQEARHLTQQGEEAQEALGHVDLITKQFDPLAQ
AATRLFAVMQKLSSV-NVVYKFSLEFFLQVFLEVISTDCDDVQILTK---------------------------------
--------------------------------------------------------------------------------
--------------------------------------------------------------------------------
--------------------------------------------------------------------------------
--------------------------------------------------------------------------------
---------------------------------------------------------QLFIAVYKQVSSALFYKDRYIFC
LLIIEAFTGERD--------------------------------------------------------------------
--------------------------------------------------------------------------------
--------------------------------------------------------------------------------
--------------------------------------------------------------------------------
--------------------------------------------------------------------------------
----------------------------------------HVTATEDLTQIINSLG--SHHFGDL---------------
-------QSES---------------------------------------------------------------------
---------------------------------------------------------------------LDETVTEGN--
-----------------------------------HLVMMVSRGGADATYLVRDIAQKIG--------------------
------------------------MTTQTVSMGSLESQNMADKMIQAASQ-----SGEWVLVQNAHLERQWLT-KLEKWL
RLNVGRHHTS----------------------------------------------------------------------
---------------------------------------------------------------------------FRLFV
SFDEASCD---------------------------VVPSTLLLMSRLVACETSSGVKAGLEMAWRDTQDA----------
--------------------------------------------------------------------------------
-------------------------------------------------------------------KPVELTRLNFLAS
WLHVCIVDLARFVP-------------LGFAKDYGFHEGDLAASLRAIEGWVRHVSG-----QRDNIAPH----------
------------------------------------------------------SIPWHAVVSVLSD-IYSAKIDIAADL
ARLQEMVQQVMQ-VDYFDNESRALGP------------------------------------------------------
-------------------------------------------------CKLTTGSRVA------------DFQTWTNE-
----LPVQDAT----WLGLHESADEE-----LRIVEAGRVVGFV------EELRD-------------------------
--------------------------------------------------------------------------------
--------------------------------------------------------------------------------
--------------------------------------------------------------------------------
--------------------------------------------------------------------------------
--------------------------------------------------------------------------------
--------------------------------------------------------------------------------
--------------------------------------------------------------------------------
--------------------------------------------------------------------------------
--------------------------------------------------------------------------------
--------------------------------------------------------------------------------
--------------------------------------------------------------------------------
--------------------------------------------------------------------------------
--------------------------------------------------------------------------------
--------------------------------------------------------------------------------
--------------------------------------------------------------------------------
--------------------------------------------------------------------------------
--------------------------------------------------------------------------------
--------------------------------------------------------------------------------
--------------------------------------------------------------------------------
--------------------------------------------------------------------------------
--------------------------------------------------------------------------------
--------------------------------------------------------------------------------
--------------------------------------------------------------------------------
--------------------------------------------------------------------------------
--------------------------------------------------------------------------------
--------------------------------------------------------------------------------
--------------------------------------------------------------------------------
--------------------------------------------------------------------------------
--------------------------------------------------------------------------------
--------------------------------------------------------------------------------
--------------------------------------------------------------------------------
--------------------------------------------------------------------------------
--------------------------------------------------------------------------------
--------------------------------------------------------------------------------
------MST--NVKVIARFRPDDNE-------------------------------------------DENIVSFDG---
---------NDTCHVATKDSTS----------------------------------------------------------
--------------------------------------------------------------------------------
---------------------------------------------------------------------TSFTFDRVFDS
TSQ-----------------------------------------------------------------------------
--------------QADVFEYCLKE--TVDDLLN--GYN----GTVFAYGQTGSGKTYTMMGDIDHAE------------
--------------------------------------------------------------------------------
--------------------------------------------------------------------------------
---------------------------------------------------RRGAIPRMVDQIFEQIFASSQ--------
--------------------------------------------------------------------------------
--------------------------------------------------------------------------------
---------------------------------------------DIEYMVKVSYMEIY-----MEKIRDLLHPEHDN--
----------------------------------------------------------LPIHEDKAR-------------
--------------------------------------------------------------------------------
---------------------------------------------------------------------------GVFVK
GLSEEYV----------------------------------SNAAEVHAVMRQGS------------------------L
SRAVAATNMNQESSRSHSIFSIAVSQKNVASG------------------------------------------------
--------------------------------------------------AQKTGQLFLVDLAGSEKVGKTG--------
---------------------------------------------------------------------------ASGQT
LEEAKKINKSLSALGLVINSLTDG-ST-----------------------------------------------------
---------------------------------------------------------------------HIPYRDSKLTR
ILQ-----ESLG---------------------GNSRTSLIINCSPTSF-------------------------------
--------------------------------------------------------------------------------
-------------------------------------------------NEAETISTLRFGVRAK--SIKNRAKINAELS
TIELRRILKKCQVKIDGQNSYITRLEEEVAQWRKGENVPKSQWAKDKASTSSER--ETPTSNNRDSIVSLRSSRPGTPLT
PSNRLSFNRRASTPIDQLL--SRRSSTVLDSDMIDEYLRRENELQDQLVEKETVISEQDKLLSELQSELTRRTESDNETI
KLKETLERALHEKKEQQVSVDVLKDEVSSLKKMTKKTNPDLFGGFLDDNDNINHSGISNGTLGESAASQGVNKSLAALKE
TLQRLENTEVTPDSLDQLSDQISTLLKENSMLRQDVTTVKSREEDLVRDIQTRCERIVELEINLDQIKDQHNSAKTKKMA
LLERNLEKLTHVQREIIEQNNALKKDVEVSKRLL----------------------------------------------
--------------------------------------------------------------------------------
--------------------------------------------------------------------------------
----------SMRNERIETLEQLLADSRQSLEKETESFQLKLTTLRERMVRVKSTSNRQVRPLQLPQQVLEGDHRSSLSF
EDELNMEVSNSKRLSTGLLDAAARIVKPLRGGEQNSDQK-----------------------------------------
--------------------------------------------------------------------------------
--------------------------------------------------------------------------------
--------------------------------------------------------------------------------
--------------------------------------------------------------------------------
--------------------------------------------------------------------------------
--------------------------------------------------------------------------------
--------------------------------------------------------------------------------
--------------------------------------------------------------------------------
--------------------------------------------------------------------------------
--------------------------------------------------------------------------------
--------------------------------------------------------------------------------
--------------------------------------------------------------------------------
--------------------------------------------------------------------------------
--------------------------------------------------------------------------------
--------------------------------------------------------------------------------
--------------------------------------------------------------------------------
--------------------------------------------------------------------------------
--------------------------------------------------------------------------------
--------------------------------------------------------------------------------
--------------------------------------------------------------------------------
--------------------------------------------------------------------------------
--------------------------------------------------------------------------------
--------------------------------------------------------------------------------
--------------------------------------------------------------------------------
--------------------------------------------------------------------------------
--------------------------------------------------------------------------------
--------------------------------------------------------------------------------
--------------------------------------------------------------------------------
--------------------------------------------------------------------------------
--------------------------------------------------------------------------------
--------------------------------------------------------------------------------
--------------------------------------------------------------------------------
--------------------------------------------------------------------------------
--------------------------------------------------------------------------------
--------------------------------------------------------------------------------
--------------------------------------------------------------------------------
--------------------------------------------------------------------------------
--------------------------------------------------------------------------------
--------------------------------------------------------------------------------
--------------------------------------------------------------------------------
--------------------------------------------------------------------------------
--------------------------------------------------------------------------------
--------------------------------------------------------------------------------
--------------------------------------------------------------------------------
--------------------------------------------------------------------------------
--------------------------------------------------------------------------------
--------------------------------------------------------------------------------
--------------------------------------------------------------------------------
--------------------------------------------------------------------------------
--------------------------------------------------------------------------------
--------------------------------------------------------------------------------
--------------------------------------------------------------------------------
--------------------------------------------------------------------------------
--------------------------------------------------------------------------------
--------------------------------------------------------------------------------
--------------------------------------------------------------------------------
--------------------------------------------------------------------------------
--------------------------------------------------------------------------------
--------------------------------------------------------------------------------
--------------------------------------------------------------------------------
--------------------------------------------------------------------------------
--------------------------------------------------------------------------------
--------------------------------------------------------------------------------
--------------------------------------------------------------------------------
--------------------------------------------------------------------------------
--------------------------------------------------------------------------------
--------------------------------------------------------------------------------
--------------------------------------------------------------------------------
--------------------------------------------------------------------------------
-------------------------------------------------------------MQKRSRSPANAPDRRTRPR
PASALASTLSAGRHTKSSLPPLRSAASSGNLASHTSARARAMPSG--NVKVVVRVRPFVKREREAGA-------------
-----------------------ENLISMNDNS---TTIKPPSGAATNPRNPTEP-------------------------
--------------------------------------------------------------------------------
--------------------------------------------------------------------------------
-------------------------KTFTFDRSFDSHD-PSSKLFAA---------------------------------
--------------------------------------------------QNTVYDEIGAE--MLQHNFE--GYN----S
CIFAYGQTGSGKSYTMMGTPD-----------------------------------------------------------
--------------------------------------------------------------------------------
--------------------------------------------------------------------------------
-------DLGLIPRTCEQLFKQIDEMASA---------------------------------------------------
--------------------------------------------------------------------------------
--------------------------------------------------------------------------------
-DVSVTVRVSYLEIY-----NERVQDLLRPQKKQVGPGSHNSSS------------------------------------
--------------LRLREAKDT---------------------------------------------------------
--------------------------------------------------------------------------------
-------------------------------GPYVEGLSDFPV----------------------------------ESY
QDVKKYLELGN------------------------ANRVTAATKMNDASSRSHAVFTLEVKQVLFDQEHDTT--------
--------------------------------------------------------------------------------
------EEKTSRIRLVDLAGSERATSTG----------------------------------------------------
-------------------------------NTGQMLREGGQINKSLTTLGRVISILAESSSRNSAA-------------
--------------------------------------------------------------------------------
-------------------------VTPFRDSTLTWLLK-----ENLG---------------------GNSKTVMVACI
SPT-----------------------------------------------------------------------------
--------------------------------------------------------------------------------
-----DYSETLSTLRYADQAK--RIRTQAVKNQ-DILSAAQRDLQIE-EMQERINELQNKVSEQSSRPD-----------
----------------------QSLQSTAEFQKIRNAVKLFQDRAKHEESKRKAQVLELEALRRHNKLLTGHINDMAVQS
PSSSSETADKDMYAS---LVMEQDSIRKDLADLGQLVKEDVSKYERLLA-------------------------------
--------------------------------------------------------------------------------
--------------------------------------------------------------------------------
--------------------------------------------------------------------------------
--------------------------------------------------------------------------------
--------------------------------------------------------------------------------
--------------------------------------------------------------------------------
--------------------------------------------------------------------------------
--------------------------------------------------------------------------------
--------------------------------------------------------------------------------
--------------------------------------------------------------------------------
--------------------------------------------------------------------------------
--------------------------------------------------------------------------------
--------------------------------------------------------------------------------
--------------------------------------------------------------------------------
--------------------------------------------------------------------------------
--------------------------------------------------------------------------------
--------------------------------------------------------------------------------
--------------------------------------------------------------------------------
--------------------------------------------------------------------------------
--------------------------------------------------------------------------------
--------------------------------------------------------------------------------
--------------------------------------------------------------------------------
--------------------------------------------------------------------------------
--------------------------------------------------------------------------------
--------------------------------------------------------------------------------
--------------------------------------------------------------------------------
--------------------------------------------------------------------------------
--------------------------------------------------------------------------------
--------------------------------------------------------------------------------
--------------------------------------------------------------------------------
--------------------------------------------------------------------------------
--------------------------------------------------------------------------------
--------------------------------------------------------------------------------
--------------------------------------------------------------------------------
--------------------------------------------------------------------------------
--------------------------------------------------------------------------------
--------------------------------------------------------------------------------
--------------------------------------------------------------------------------
--------------------------------------------------------------------------------
--------------------------------------------------------------------------------
--------------------------------------------------------------------------------
--------------------------------------------------------------------------------
--------------------------------------------------------------------------------
--------------------------------------------------------------------------------
--------------------------------------------------------------------------------
--------------------------------------------------------------------------------
--------------------------------------------------------------------------------
--------------------------------------------------------------------------------
--------------------------------------------------------------------------------
--------------------------------------------------------------------------------
--------------------------------------------------------------------------------
--------------------------------------------------------------------------------
--------------------------------------------------------------------------------
--------------------------------------------------------------------------------
--------------------------------------------------------------------------------
--------------------------------------------------------------------------------
--------------------------------------------------------------------------------
--------------------------------------------------------------------------------
--------------------------------------------------------------------------------
--------------------------------------------------------------------------------
--------------------------------------------------------------------------------
--------------------------------------------------------------------------------
--------------------------------------------------------------------------------
--------------------------------------------------------------------------------
--------------------------------------------------------------------------------
--------------------------------------------------------------------------------
--------------------------------------------------------------------------------
--------------------------------------------------------------------------------
--------------------------------------------------------------------------------
--------------------------------------------------------------------------------
--------------------------------------------------------------------------------
--------------------------------------------------------------------------------
--------------------------------------------------------------------------------
--------------------------------------------------------------------------------
--------------------------------------------------------------------------------
--------------------------------------------------------------------------------
---------------------------------------------------------MRKSYRPSMSSTRPKTRSSMAPS
T--GMKVLVRCRGRNERETTENSS------------------------------------VVVKTSGHKGR---------
-EITIEGGPVAHTG------------------------------------------------------------------
--------------------------------------------------------------------------------
-------------------------------------------------------------KTYTFDRVFGPESD-----
--------------------------------------------------------------------------------
------QGMIFEAVSSS---LDEMLQ--GYN----CTIFAYGQTGTGKTYTMTGDFNLDERGEAVS--------------
--------------------------------------------------------------------------------
--------------------------------------------------------------------------------
-------------------------------------------NAGIVPRALVELFKRLSGS------------------
--------------------------------------------------------------------------------
--------------------------------------------------------------------------------
-------------------------------------AGENSVKLSYVELY-----NEELRDLLSSQGDTKK--------
--------------------------------------------------LRIFEEPGKK--------------------
--------------------------------------------------------------------------------
-------------------------------------------------------------------GTVVQGLEEAYV-
---------------------------------RSCTEAMKVLQEGF------------------------TRRQVAATK
CNDMSSRSHSVLTITLSTKEYTADGQE-----------------------------------------------------
------------------------------------------YLRTGKLNLVDLAGSENVGRSG----------------
-------------------------------------------------------------------AENMRAREAGSIN
QSLLTLGRVINSLVDGTL--------------------------------------------------------------
-------------------------------------------------------------HIPYRESKLTRLLQ-----
ESLG---------------------GRTKTVIIATVSPARV---------------------------------------
--------------------------------------------------------------------------------
-----------------------------------------SIDETISTLEYSHRAK--NIKNSPVVNE---TTSKQVFI
KDYVDEIARLRADLESTRKGQ--GVFLSQESYQLLLDENESHKVTINEQKMRLDVLEERAGNYEGKIKDMEEQQAVVIKG
AKSLLKVMDSAVAEVTKLHEHTRLMGEIGVRNETGLRSLQQSAPKRLKLCVGTHKNDVAHYVTKTSGGLTALDGLQERNN
QFFGDLTQRLDSSITSIQAQIVHLISSNNQDAHSMASLLSELGAVKHEMKTNIQASMAHIQTSLQDVTSDLEKHIESYET
QLTNSLSQLSSNLSQSVASVRQTYERVQQQIDQAVTSHLNTTSTSTKSIHTSFESMSATVARQKEAQAAAEAELKQRMNQ
MIESALKEQNDQWDAVVGALKTEVHRELSAVNGSIETFKGAYGESRNQVDFSAVSGTAHQLTEESINLKEATRNVFDRVE
SGHSSLCRVVDSHSDSVTSVMSPLDSFVVQATETNQNLSEARAKRMDEISSAFEAGLSSTAQTISVYSDTARSDSEAVKS
ELKTGIESVAHCVKRLASEVDQVSGHIEEHLYEKFPSAPPRSSYVDVATDFRAVVEKGNLKGHTRDPLHEVTNEM-----
--------------------------------------------------------------------------------
--------------------------------------------------------------------------------
--------------------------------------------------------------------------------
--------------------------------------------------------------------------------
--------------------------------------------------------------------------------
--------------------------------------------------------------------------------
--------------------------------------------------------------------------------
--------------------------------------------------------------------------------
--------------------------------------------------------------------------------
--------------------------------------------------------------------------------
--------------------------------------------------------------------------------
--------------------------------------------------------------------------------
--------------------------------------------------------------------------------
--------------------------------------------------------------------------------
--------------------------------------------------------------------------------
--------------------------------------------------------------------------------
--------------------------------------------------------------------------------
--------------------------------------------------------------------------------
--------------------------------------------------------------------------------
--------------------------------------------------------------------------------
--------------------------------------------------------------------------------
--------------------------------------------------------------------------------
--------------------------------------------------------------------------------
--------------------------------------------------------------------------------
--------------------------------------------------------------------------------
--------------------------------------------------------------------------------
--------------------------------------------------------------------------------
--------------------------------------------------------------------------------
--------------------------------------------------------------------------------
--------------------------------------------------------------------------------
--------------------------------------------------------------------------------
--------------------------------------------------------------------------------
--------------------------------------------------------------------------------
--------------------------------------------------------------------------------
--------------------------------------------------------------------------------
--------------------------------------------------------------------------------
--------------------------------------------------------------------------------
--------------------------------------------------------------------------------
--------------------------------------------------------------------------------
--------------------------------------------------------------------------------
--------------------------------------------------------------------------------
--------------------------------------------------------------------------------
--------------------------------------------------------------------------------
--------------------------------------------------------------------------------
--------------------------------------------------------------------------------
--------------------------------------------------------------------------------
--------------------------------------------------------------------------------
--------------------------------------------------------------------------------
--------------------------------------------------------------------------------
--------------------------------------------------------------------------------
--------------------------------------------------------------------------------
--------------------------------------------------------------------------------
--------------------------------------------------------------------------------
--------------------------------------------------------------------------------
--------------------------------------------------------------------------------
--------------------------------------------------------------------------------
--------------------------------------------------------------------------------
--------------------------------------------------------------------------------
--------------------------------------------------------------------------------
--------------------------------------------------------------------------------
--------------------------------------------------------------------------------
--------------------------------------------------------------------------------
--------------------------------------------------------------------------------
--------------------------------------------------------------------------------
--------------------------------------------------------------------------------
--------------------------------------------------------------------------------
--------------------------------------------------------------------------------
--------------------------------------------------------------------------------
--------------------------------------------------------------------------------
--------------------------------------------------------------------------------
--------------------------------------------------------------------------------
--------------------------------------------------------------------------------
----------------------------------MES--SISVAVRVRPFTQTEQTYLQH--------------------
----------------NPKQQLF-LGDG---------SLASSSTNTAT--------------------------VNPFTS
RKGGKSIRKIINVVDDKMLIFDPPESSPVAGMHKAAFP-G-NTHRIRE--------------------------------
--------------------------------------------------------------------------------
-----------------HRFVFDQLFDEDAS-------------------------------------------------
------------------------------------------QEQVYNQTTRP--LLSNIFD--GYN----ATVFAYGAT
GCGKTHTISGRPE-------------------------------------------------------------------
--------------------------------------------------------------------------------
-------------------------------------------------------------------------------A
PGVVFLTMKELFDRIEALRD------------------------------------------------------------
--------------------------------------------------------------------------------
-------------------------------------------------------------------------EKVIDVS
LSYLEIY-----NETIKDLLEPSDKV------------------------------------------------------
------LTLREDADK-----------------------------------------------------------------
--------------------------------------------------------------------------------
-----------------------KISVSNLSSHKP----------------------------------ESVEEVMEMIL
QGN------------------------TNRTQSPTEANATSSRSHAVLQINVIQKNRTAELSE-----------------
------------------------------------------------------------------------------SH
TFATLSIIDLAGSERASATK------------------------------------------------------------
-----------------------NRGERLLEGANINKSLLALGNCINALCDPKRKL------------------------
--------------------------------------------------------------------------------
-----------------HVPYRNSKLTRLLK-----FSLG---------------------GNCKTVMIVCISPSSQ---
--------------------------------------------------------------------------------
-----------------------------------------------------------------------------HYD
ETLNTLKYADRAK--MIKTKV-VRNQHSLDRHVGSYLKMITEQRTEIETLRKREAEAIEQAVAKYVAAEQTRRDAIKEAI
TSLETTYSRTTSETEQRVMGLHRIKLLTLQQSQLTSWMQLLSGPDFGALTSAYPELLYFVDDAQDRLKRLCSDIEAINAF
LDSCTRDMAAQNTVDQCLRRLKELEGWCEADEELFLIWAEQTRDHYEREFHECVSSVSLTDTFFGPIVSQFMNACLHMIQ
RIEDQEHVRLLSEAL-----------------------------------------------------------------
-----------------VGCENVFKSVSTAPIPTPSTPNFSLPSAYKRSVVVRSPVQPPPKDKPSKRVRWAPSPALSTPR
RTSNVLSTPSRLPGPAAAVESPIDHPMDSPDSAPPPLDFSDAVNHSNVSILADGDSRANRVVTPTSGKFGIRGSLRKCVS
NHELKSPVRGGNKENHGLGMPQRVTQ------------------------------------------------------
--------------------------------------------------------------------------------
--------------------------------------------------------------------------------
--------------------------------------------------------------------------------
--------------------------------------------------------------------------------
--------------------------------------------------------------------------------
--------------------------------------------------------------------------------
--------------------------------------------------------------------------------
--------------------------------------------------------------------------------
--------------------------------------------------------------------------------
--------------------------------------------------------------------------------
--------------------------------------------------------------------------------
--------------------------------------------------------------------------------
--------------------------------------------------------------------------------
--------------------------------------------------------------------------------
--------------------------------------------------------------------------------
--------------------------------------------------------------------------------
--------------------------------------------------------------------------------
--------------------------------------------------------------------------------
--------------------------------------------------------------------------------
--------------------------------------------------------------------------------
--------------------------------------------------------------------------------
--------------------------------------------------------------------------------
--------------------------------------------------------------------------------
--------------------------------------------------------------------------------
--------------------------------------------------------------------------------
--------------------------------------------------------------------------------
--------------------------------------------------------------------------------
--------------------------------------------------------------------------------
--------------------------------------------------------------------------------
--------------------------------------------------------------------------------
--------------------------------------------------------------------------------
--------------------------------------------------------------------------------
--------------------------------------------------------------------------------
--------------------------------------------------------------------------------
--------------------------------------------------------------------------------
--------------------------------------------------------------------------------
--------------------------------------------------------------------------------
--------------------------------------------------------------------------------
--------------------------------------------------------------------------------
--------------------------------------------------------------------------------
--------------------------------------------------------------------------------
--------------------------------------------------------------------------------
--------------------------------------------------------------------------------
--------------------------------------------------------------------------------
--------------------------------------------------------------------------------
--------------------------------------------------------------------------------
--------------------------------------------------------------------------------
--------------------------------------------------------------------------------
--------------------------------------------------------------------------------
--------------------------------------------------------------------------------
--------------------------------------------------------------------------------
--------------------------------------------------------------------------------
--------------------------------------------------------------------------------
--------------------------------------------------------------------------------
--------------------------------------------------------------------------------
--------------------------------------------------------------------------------
--------------------------------------------------------------------------------
--------------------------------------------------------------------------------
--------------------------------------------------------------------------------
--------------------------------------------------------------------------------
--------------------------------------------------------------------------------
--------------------------------------------------------------------------------
--------------------------------------------------------------------------------
--------------------------------------------------------------------------------
--------------------------------------------------------------------------------
--------------------------------------------------------------------------------
--------------------------------------------------------------------------------
-------------------------------------------MDNVLQPHKGANSGIPRFVAKSAKVSEHKPRSVANNE
NVPIGSKRPAPGALPVPVSRLHKDDTLYGRRTGIGAPSMNPSVPPTPSHTAPVQIRNKMGGGSKGSGEDDSYASTMVKEM
WVRLGEKDKELEQKRQEFQDNANKHMQVLNDLNRMCFEKQKLEDENEALRRKVDSLRRENEHQQHEINEGSARIKELSEN
ADNLMSLWESSVKDMDREKEDKESHVKELVDKLEEKERRVEELERLLEQIRVQMDEKTELLSTLQAQSQQKVDELKREMD
TQIQNIRRDETQLRGKFEEQHKRAIEELNRRHDESRSHMEERYESFERELEGVSEQLKSKAQKCAVYEQENATLKGQIHE
LSISSNQASSLTSVLQSQIDKLQHQNESQYGTMEQMKAAVVQANQERDEACKKLLVEETKRRKLHNEIQELRG--NIRVF
SRVRPMLESESRGDKSAA----------------------------------VQMEFLDDENMTISTP-----QVDSITG
QIGSKT--------------------------------------------------------------------------
--------------------------------------------------------------------------------
-----------------------------------------------------QSFKFDRVFKPTAS-------------
------------------------------------------------------------------------------NS
DVFVEVSQ---LVQSALD--GFN----VCIFAYGQTGSGKTHTMSG----------------------------------
--------------------------------------------------------------------------------
--------------------------------------------------------------------------------
-----------------------------------EGGVIPETLQLIFQQTQQLRDK-----------------------
--------------------------------------------------------------------------------
--------------------------------------------------------------------------------
-----------------------------GWDYVISGQFIEIY-----NENLNDLLGSASDMDSKK--------------
------------------------------------------LEIRHDMKSE----------------------------
--------------------------------------------------------------------------------
-----------------------------------------------------------TTSILGIEPVLL---------
-------------------------SDIEFVNRLLRKSD------------------------KNRMVAATKANERSSRS
HSVFIVSLKGQNHVTG----------------------------------------------------------------
----------------------------------ESCDGRLNLIDLAGSERLNHSG------------------------
-----------------------------------------------------------ATGDRLRETQNINKSLACLGD
VIHALGTAKEGS--------------------------------------------------------------------
-----------------------------------------------------HIPYRNSKLTYLLQ-----YSLG----
-----------------GNSKTLMLVNVSPMQA-----------------------------------------------
--------------------------------------------------------------------------------
---------------------------------HASETINSLRFATKVN--NTHIGRAKRN-------------------
--------------------------------------------------------------------------------
--------------------------------------------------------------------------------
--------------------------------------------------------------------------------
--------------------------------------------------------------------------------
--------------------------------------------------------------------------------
--------------------------------------------------------------------------------
--------------------------------------------------------------------------------
--------------------------------------------------------------------------------
--------------------------------------------------------------------------------
--------------------------------------------------------------------------------
--------------------------------------------------------------------------------
--------------------------------------------------------------------------------
--------------------------------------------------------------------------------
--------------------------------------------------------------------------------
--------------------------------------------------------------------------------
--------------------------------------------------------------------------------
--------------------------------------------------------------------------------
--------------------------------------------------------------------------------
--------------------------------------------------------------------------------
--------------------------------------------------------------------------------
--------------------------------------------------------------------------------
--------------------------------------------------------------------------------
--------------------------------------------------------------------------------
--------------------------------------------------------------------------------
--------------------------------------------------------------------------------
--------------------------------------------------------------------------------
--------------------------------------------------------------------------------
--------------------------------------------------------------------------------
--------------------------------------------------------------------------------
--------------------------------------------------------------------------------
--------------------------------------------------------------------------------
--------------------------------------------------------------------------------
--------------------------------------------------------------------------------
--------------------------------------------------------------------------------
--------------------------------------------------------------------------------
--------------------------------------------------------------------------------
--------------------------------------------------------------------------------
--------------------------------------------------------------------------------
--------------------------------------------------------------------------------
--------------------------------------------------------------------------------
--------------------------------------------------------------------------------
--------------------------------------------------------------------------------
--------------------------------------------------------------------------------
--------------------------------------------------------------------------------
--------------------------------------------------------------------------------
--------------------------------------------------------------------------------
--------------------------------------------------------------------------------
--------------------------------------------------------------------------------
--------------------------------------------------------------------------------
--------------------------------------------------------------------------------
--------------------------------------------------------------------------------
--------------------------------------------------------------------------------
--------------------------------------------------------------------------------
--------------------------------------------------------------------------------
--------------------------------------------------------------------------------
--------------------------------------------------------------------------------
--------------------------------------------------------------------------------
--------------------------------------------------------------------------------
--------------------------------------------------------------------------------
--------------------------------------------------------------------------------
--------------------------------------------------------------------------------
--------------------------------------------------------------------------------
--------------------------------------------------------------------------------
--------------------------------------------------------------------------------
--------------------------------------------------------------------------------
--------------------------------------------------------------------------------
--------------------------------------------------------------------------------
--------------------------------------------------------------------------------
--------------------------------------------------------------------------------
--------------------------------------------------------------------------------
--------------------------------------------------------------------------------
--------------------------------------------------------------------------------
--------------------------------------------------------------------------------
--------------------------------------------------------------------------------
--------------------------------------------------------------------------------
--------------------------------------------------------------------------------
--------------------------------------------------------------------------------
--------------------------------------------------------------------------------
---------------------------------------------------------MRQFRPQTPSRPQTPVLRRPAST
MSMRSNRMGDISPLRRPQTPLGNRETYQG--TISVGVRVKPSTTKPTGP-------------------------------
-----------------------------PAPQLQLSDNRIETDL-----------------------------------
--------------------------------------------------------------------------------
--------------------------------------------------------------------------------
---------GDFTFDNVYAPGCA---------------------------------------------------------
----------------------------------NRDVFESSVRD--LVGHVMN--GFN----GTVFAYGMTGTGKTHSM
QGTQA---------------------------------------------------------------------------
--------------------------------------------------------------------------------
-----------------------------------------------------------------------DPGIIPLSA
ETLFAAAA------------------------------------------------------------------------
--------------------------------------------------------------------------------
-----------------------------------------------------------------KGDYKVRVSYLEIY-
----NEHLNDLLNPGTPSEE----------------------------------------------------------IK
LREDALR-------------------------------------------------------------------------
--------------------------------------------------------------------------------
---------------GVRAYGLKEVLV----------------------------------TSPAQLLDVVQQGD-----
-------------------ACRRTEGTEFNARSSRSHAVVQISVEGSSSALS----------------------------
----------------------------------------------------------------------PPISATLYLC
DLAGSERAA-----------------------------------------------------------------------
---------------DNDERRKEGSFINKSLLTLALIIGRLSDQSTGSA-------------------------------
--------------------------------------------------------------------------------
---------HLPFRDSKLTRLLQ-----PALS---------------------GKSLVSVLCTVHGDAT-----------
--------------------------------------------------------------------------------
---------------------------------------------------------------------AAMET---LRF
AARTK--NISVSVRQNTLGGDARADR-------------LQQQLDAARAEIETLKKGGASARTADDIP------------
-------------------------------------------------------TTTRLSRLESENKILRERLEHSARM
ATAVNDP-------------------------------------------------------------------------
-------LEREKEYKSYIQHLERQ--------------------------------------------------------
--------------------------------------------------------------LGTAEEARTMFGSQSPEK
VFAYQRERIEELEADLVDKDKIISALNAVNRRKANMTSNMNTMPLSVSPTQLRNGARGHSPEKLSVVRDPQLNILGKEGF
GKESLTQV------------------------------------------------------------------------
--------------------------------------------------------------------------------
--------------------------------------------------------------------------------
--------------------------------------------------------------------------------
--------------------------------------------------------------------------------
--------------------------------------------------------------------------------
--------------------------------------------------------------------------------
--------------------------------------------------------------------------------
--------------------------------------------------------------------------------
--------------------------------------------------------------------------------
--------------------------------------------------------------------------------
--------------------------------------------------------------------------------
--------------------------------------------------------------------------------
--------------------------------------------------------------------------------
--------------------------------------------------------------------------------
--------------------------------------------------------------------------------
--------------------------------------------------------------------------------
--------------------------------------------------------------------------------
--------------------------------------------------------------------------------
--------------------------------------------------------------------------------
--------------------------------------------------------------------------------
--------------------------------------------------------------------------------
--------------------------------------------------------------------------------
--------------------------------------------------------------------------------
--------------------------------------------------------------------------------
--------------------------------------------------------------------------------
--------------------------------------------------------------------------------
--------------------------------------------------------------------------------
--------------------------------------------------------------------------------
--------------------------------------------------------------------------------
--------------------------------------------------------------------------------
--------------------------------------------------------------------------------
--------------------------------------------------------------------------------
--------------------------------------------------------------------------------
--------------------------------------------------------------------------------
--------------------------------------------------------------------------------
--------------------------------------------------------------------------------
--------------------------------------------------------------------------------
--------------------------------------------------------------------------------
--------------------------------------------------------------------------------
--------------------------------------------------------------------------------
--------------------------------------------------------------------------------
--------------------------------------------------------------------------------
--------------------------------------------------------------------------------
--------------------------------------------------------------------------------
--------------------------------------------------------------------------------
--------------------------------------------------------------------------------
--------------------------------------------------------------------------------
--------------------------------------------------------------------------------
--------------------------------------------------------------------------------
--------------------------------------------------------------------------------
--------------------------------------------------------------------------------
--------------------------------------------------------------------------------
--------------------------------------------------------------------------------
--------------------------------------------------------------------------------
--------------------------------------------------------------------------------
--------------------------------------------------------------------------------
--------------------------------------------------------------------------------
--------------------------------------------------------------------------------
--------------------------------------------------------------------------------
--------------------------------------------------------------------------------
--------------------------------------------------------------------------------
--------------------------------------------------------------------------------
--------------------------------------------------------------------------------
--------------------------------------------------------------------------------
--------------------------------------------------------------------------------
--------------------------------------------------------------------------------
--------------------------------------------------------------------------------
--------------------------------------------------------------------------------
--------------------------------------------------------------------------------
--------------------------------------------------------------------------------
--------------------------------------------------------------------------------
--------------------------------------------------------------------------------
--------------------------------------------------------------------------------
--------------------------------------------------------------------------------
--------------------------------------------------------------------------------
--------------------------------------------------------------------------------
--------------------------------------------------------------------------------
--------------------------------------------------------------------------------
--------------------------------------------------------------------------------
-------------MAVTKRAGRRAQG--GTQPAKGA--------------QGVKKATFESG--KKREVG--VSDLTLLSK
VS--------------------EEAINENLKKRFE-----------------------------NGTIYTYIG-----HV
LISVNPFRDLG--------------------IYTDAVLESYKGKN-----------------------------------
-------------------------------------------------------------------------------R
LEVPPHVFSIAESMYYNMKSYS----------------------------------------------------------
-----ENQCVIISGESGAGKTEASKRIMQYIASASGGSSSNIQ-------------------------------------
--------------------------------------------------------------------------------
--------------------------------------------------------------------------------
--------------------------------------------------------------------------------
------------------------------------------------------------KIKDM--VLA-----TNPLL
EAFGCAKTLRNDN-----SSRHGKYLEIQFNNQAE---------------------------------------------
---------------------------------PVGANITNYLLEKGRVV------------------------------
----------GQIRNERNFHIFYQFAKAASE-------------------------------------------------
---------------------------------------------------------NYRSTFGIQ--------------
-------------------PPEAYTYTSASG-------------------------------------------------
---------------------------------------------------------------------------CTSVN
GINDEAEFKETLAAMNLIG----------------LTQAEQDNLFKLLAAILWIGNMSFVEDK-----------------
----DGNAAIADVS------------------------------------------------------------------
---VPNFVAYLLEVDA-------------------ESVVKAVTQRIMETSRGGRR---------------GSVYEVALNI
--------------AQATSVRDALAKGIYNNLFDWIVERVNQSLRAPQDAA-----------------------------
--------------------------------------------------------------------------------
--------------------------------------------RTIGILDIYGFEIFES--------------------
-----------------------------------NSFEQICINYVNEKLQQI-FIQLTLKTEQDEYVREQIAWT-----
------------------------------------------------------PINY----------FNNKIVCDLIEE
K--------------------------------------------------RPPGIFAALNDACATAHADPNA-------
------------------ADENFIQRMSMVGQ------------------------------------------------
--------NPHFEQRQR---------------------------------------------------------------
------------------------------------------------------------------KFVIKHYAG---DV
TYDVK------------------GITDKNKDQLLKDILILLQKSGN----------------------------------
--------------PFLVS---LFPDPVNT---DNRR-------------------------------------------
--------------------------------------------------------------------------------
--------------------------------------------------------------------------------
-----------------------------------------------------------------------------RPP
TASDKIK----KSANDLVTTLS---------------------------------------AAQPSYIRTIKPNQ-----
--------------------------------------------------------------------------------
-------------------------------------------NRSPTEYD-EKAVLHQVKYLGLQENV-RIRRAG----
---------------FAYRQTFEKFVERFMLLSGKTSYAGDYIWQ-----------------------------------
-----------------------------------------------------------------------GSAYDATLC
ILRDAGIPQ-----------------------------------------------------------------------
--------------------------------------------------------TEYQMGTT-KVFIKTPETLFALEH
MRDM--WWHNMAARIQRAWRRYLAYKTECAIKIQRFWRLKRGLDGLK---------------------------------
--------------------------------------------------------------------------------
--------------------------------------------------------------------------------
-----------------------------------------------------------------------------EIQ
FRDSGHKLLGG-RKERRTYSLIGY-RRFQGDYLGCNN------GSG-FGDFLMKQIGVT--DKVFFSCRGQLQQSRLGRS
SVRVPRTFILT-KNNFYVVAQQIHQKQL--VVT-------NEYTIPV-RNITHMSMSNLRDDWFCLNQASSPY--GDQLM
WCV---------------------FKTELAVQLRVVKPG------------------------------------VDIRI
GPQIDYFKKQGKKASVKFQKTTTLQTKF------DMYKSGSVQVPPGAPPNSVSKETPRGRAKGSRGGAPSRPAARGNAA
HTPTPGAAALGYQQHQPGSAQPASPRARKAPPPAPNSRGNGHAESAQPQAYNNLQPHYQSLVNPRSGQGQQ---------
-------------------------------------------QQQHHQAYQQPTAAQPAATSYSPAPAKAAPP------
--------------------------------------------------------------------------------
--PPPPAPPAAPAAPAEPTYKALYDYVANGL-NQLSISAGEQVLISVKEDQG--WWLAKRMDGSE-------EGWTPAAY
LEEVQGGAAAPPPA------------------------------------------------------------------
-------------------APTAGGASAGASLAEALKQKQQSNQTLGAG-----IADAIKARTGRPADD-----------
-DDDDW--------------------------------------------------------------------------
--------------------------------------------------------------------------------
--------------------------------------------------------------------------------
--------------------------------------------------------------------------------
--------------------------------------------------------------------------------
--------------------------------------------------------------------------------
--------------------------------------------------------------------------------
--------------------------------------------------------------------------------
--------------------------------------------------------------------------------
--------------------------------------------------------------------------------
--------------------------------------------------------------------------------
--------------------------------------------------------------------------------
--------------------------------------------------------------------------------
--------------------------------------------------------------------------------
--------------------------------------------------------------------------------
--------------------------------------------------------------------------------
--------------------------------------------------------------------------------
--------------------------------------------------------------------------------
--------------------------------------------------------------------------------
--------------------------------------------------------------------------------
--------------------------------------------------------------------------------
--------------------------------------------------------------------------------
--------------------------------------------------------------------------------
--------------------------------------------------------------------------------
--------------------------------------------------------------------------------
--------------------------------------------------------------------------------
--------------------------------------------------------------------------------
--------------------------------------------------------------------------------
--------------------------------------------------------------------------------
--------------------------------------------------------------------------------
--------------------------------------------------------------------------------
--------------------------------------------------------------------------------
--------------------------------------------------------------------------------
--------------------------------------------------------------------------------
--------------------------------------------------------------------------------
--------------------------------------------------------------------------------
--------------------------------------------------------------------------------
--------------------------------------------------------------------------------
--------------------------------------------------------------------------------
--------------------------------------------------------------------------------
--------------------------------------------------------------------------------
--------------------------------------------------------------------------------
--------------------------------------------------------------------------------
--------------------------------------------------------------------------------
--------------------------------------------------------------------------------
--------------------------------------------------------------------------------
--------------------------------------------------------------------------------
--------------------------------------------------------------------------------
--------------------------------------------------------------------------------
--------------------------------------------------------------------------------
--------------------------------------------------------------------------------
--------------------------------------------------------------------------------
--------------------------------------------------------------------------------
--------------------------------------------------------------------------------
--------------------------------------------------------------------------------
--------------------------------------------------------------------------------
--------------------------------------------------------------------------------
--------------------------------------------------------------------------------
--------------------------------------------------------------------------------
--------------------------------------------------------------------------------
--------------------------------------------------------------------------------
--------------------------------------------------------------------------------
--------------------------------------------------------------------------------
-----------------------------------------------------------------------------MAI
SYEPGIRCWIRDEKEGWVGAEVVDQKTDGE--------------KVTINLTLEN--GEEKSVET---SVSVLK--SSAEV
PQLPLRNPPILES--TEDLTSLSYLN--------------------EPSVLHAIRTRYQ---------------------
--------MLNIYTYSG-----IVLIATNPFQRVDN-------------------LYTPDIIQAYAGKT-----------
--------------------------------------------------------------------------------
-----------------------RGELEPHLFAIAEDAYRCMLRDK----------------------------------
-----------------------------KDQTIVVSGESGAGKTVSAKYIMRYFATVEDPLAPRKRDV-----------
-----------------------SQGDSLS--------------------------------------------------
--------------------------------------------------------------------------------
--------------------------------------------------------------------------------
--------------------------------------------------------------------------------
----HVEEQ--ILA-----TNPIMEAFGNAKTTRNDN-----SSRFGKYLEINFNKDVD---------------------
---------------------------------------------------------IVGARIRTFLLERSRLV------
----------------------------------FQPATERNYHIFYQLVKGASP-------------------------
--------------------------------------------------------------------------------
-ELAKALGVEG--------------------------------GVPAFRYLNQGG-------------------------
--------------------------------------------------------------------------------
-------------------NDTIEGVDDSEEFKLTGASLETIG----------------IAKPEQESLWNILAGILHIGN
IEIGQT----------------------RQDAVLSSDEP-----------------------------------------
---------------------------SLIKACELLQIDP-------------------VQFAKWITKKQIVTR------
--------------ADKIVSNQTH--------------KQSLVVRDSVSKHIYTSLFDWLVSELNGGLCDPKVQEQVE--
--------------------------------------------------------------------------------
--------------------------------------------------------------------TFIGVLDIFGFE
HFKK-------------------------------------------------------NSFEQFCINYANEKLQQE-FN
QHVFKLEQDEYVQEEINWT-----------------------------------------------------------FI
DF----------SDNQPCIDLIE----------------------------------------------------AKLGI
LSLLDEESRLPAG-----------------------------SDDGWCTKLYQQLDNPQ---------------------
--------------------------------NKHFKKPRFGNT------------------------------------
--------------------------------------------------------------------------------
----------SFVVAHYAQ---DVNYEAE------------------GFVEKNRDAVPDEHLEVLMATKN----------
--------------------------------------DFLKN---ILDVAANIAAENAPAAPTKPGLRAP---------
--------------------------------------------------------------------------------
--------------------------------------------------------------------------------
--------------------------------------------------------------------------------
---------------------KKPTLGRIFK----GSLIDLMTTIN----------------------------------
-----STNVHYIRCIKPNE-------------------------------------------------------------
-------------------------------------------------------------------EKAAWSFS-APIV
LSQLRACGVLETI-RISCAG-------------------FPSRWSYEEFISRYYMLVPSAEWAS----------------
--------------------------------------------------------------------------------
---------------MEVRDLCNLILEKTIKEE-----------------------------------------------
--------------------------------------------------------------------------------
DKFQLGKT-KIFFRA-GMLAYLERLRSD--RLNECAIVIQKNVRKRFYRQKYLDTRQSIIAAQTLFRA---HIARERFQE
LRKEQAAVKIQSAWRGFSGRRDFKQQREGIVRLQAIFRGVLVRRNIQEVAHKGAALTIQRNFRGYVARKEYRNKLQNIVL
IQSLIRRRQAKQQLKQLKVEAKSEKHFKEVQYRLENKVVELTQSLTAKRDENKKLLAEMDMLNARSAAATAKSTENSSRV
EELENAAEE----KERAHQEEVQTMELKLAALDKQYQASVAQLTELEDANAALKQELEAKTKEVADKIEATN--------
-------------------------------------VHIDTNKSLSEQLEQAKHEIEKLKQNGVVAS------DMAS--
---------VSPVRGTPGTAMNAKRRNIKRRSLTSAGIV------------------------DGAAAFTPRPSAAGAAA
G-AAMGAAAG----------------------------------------------------------------------
--------------------------------------------------------------------------------
--------------------------------------------------------------------------------
--------------------------------------------------------------------------------
--------------------------------------------------------------------------------
--------------------------------------------------------------------------------
-------------ANAEQMMASLGVNGQIEQLLESQSDELYDEVIEGLIHKLNIPIPHTSDDQFLPREVLFPAHILNLIT
SEMWRLGFIKESERFLARVMEAIQK---HILELSGE-------AVIYPGAFWLSNVHEIMSFVCLAQANIAQNVDIMDE-
------MGEYEFQQYGRLVHVVKADLENLEFNIYHTWMKELKKLLDKMIVPAIVLSQALPGFMTTDSNG----RFLAKMF
T-----SNVSYSMDDLLNLFNKVYKAMTCYFNEKHSVRQSLMELLSMIGVKAFNDLLMRKNFLSWKRGLQINYNITRIEE
WCKSHDIADGVVKLEHLMQSAKLLQLKKSTLEDIEIIYD----ICWILTPSQIHRLIGQYLSADYEA--PISSEIMNTIS
EKVKL-EKNAVLLLETSPLEDSGP----------------FEICEPRLLKRLDSYIPAVLQVPLIRRFVELTTLASGQNN
EDQHGRIDGDISEEAAADSVSADQMVPEESTNGYQEVASQ----------------------------------------
--------------------------------------------------------------------------------
--------------------------------------------------------------------------------
--------------------------------------------------------------------------------
--------------------------------------------------------------------------------
--------------------------------------------------------------------------------
--------------------------------------------------------------------------------
--------------------------------------------------------------------------------
--------------------------------------------------------------------------------
--------------------------------------------------------------------------------
--------------------------------------------------------------------------------
--------------------------------------------------------------------------------
--------------------------------------------------------------------------------
--------------------------------------------------------------------------------
--------------------------------------------------------------------------------
--------------------------------------------------------------------------------
--------------------------------------------------------------------------------
--------------------------------------------------------------------------------
--------------------------------------------------------------------------------
--------------------------------------------------------------------------------
--------------------------------------------------------------------------------
--------------------------------------------------------------------------------
--------------------------------------------------------------------------------
--------------------------------------------------------------------------------
--------------------------------------------------------------------------------
--------------------------------------------------------------------------------
--------------------------------------------------------------------------------
--------------------------------------------------------------------------------
--------------------------------------------------------------------------------
--------------------------------------------------------------------------------
--------------------------------------------------------------------------------
--------------------------------------------------------------------------------
--------------------------------------------------------------------------------
--------------------------------------------------------------------------------
--------------------------------------------------------------------------------
--------------------------------------------------------------------------------
--------------------------------------------------------------------------------
--------------------------------------------------------------------------------
--------------------------------------------------------------------------------
--------------------------------------------------------------------------------
--------------------------------------------------------------------------------
--------------------------------------------------------------------------------
--------------------------------------------------------------------------------
--------------------------------------------------------------------------------
--------------------------------------------------------------------------------
--------------------------------------------------------------------------------
--------------------------------------------------------------------------------
--------------------------------------------------------------------------------
--------------------------------------------------------------------------------
--------------------------------------------------------------------------------
--------------------------------------------------------------------------------
--------------------------------------------------------------------------------
--------------------------------------------------------------------------------
--------------------------------------------------------------------------------
--------------------------------------------------------------------------------
--------------------------------------------------------------------------------
--------------------------------------------------------------------------------
--------------------------------------------------------------------------------
--------------------------------------------------------------------------------
-------------------------------------------------------------MCVMMFCFSWIGNQGQVQN
TFLKILCNTHPYMTNNLEAENAEFAAKKWVWVADPTVG--FIKGFVVSEEG-DNYTVN----------------------
--------------CGDENRVVKINDTDKVNPPKFNM--ASDMAELTFLS--------------------EAAVIANLAS
RYK-----------------------------SDMIYTYSG-----LFLVAINPYRSLP--------------------I
YDKDTIRSYRNKH-------------------------------------------------------------------
-----------------------------------------------RDEVPPHIFAITDLAFQNMMEAH----------
-----------------------------------------------------ENQSILVTGESGAGKTENTKKVIQYLA
AVAQEGKHASADDC------------------------------------------------------------------
--------------------------------------------------------------------------------
--------------------------------------------------------------------------------
--------------------------------------------------------------------------------
----------------------------TFEDK--ILQ-----ANPILEAFGNAQTVRNNN-----SSRFGKFIRIEFER
AGA-----------------------------------------------------------------------------
-IAGAVIDWYLLEKSRVI----------------------------------------SQNSRERNYHVFYQLLSGASA-
--------------------------------------------------------------------------------
-------------------------ELREQLLIKDSV------------------------------NPADHSYLKGS--
--------------------------------------------------------------------------------
-------------------------------------------NYEIPGVNDKAEFGVLQKSFQIMG-------------
---FTDKEQHSIFQTLSAILHLGNIELAGEGTRG------------------SGVNQARLVDIS----------------
---------------------------------------------------QAERLCHLLGIST----------------
---QQFVTCLLHPKVKAG--------------------REWVQQNRST--------------EQVRFSLDSLAKSLYERT
FGFIVDRINTCLQSGASDT-------------------------------------------------------------
--------------------------------------------------------------------------------
------------QFIGVLDIAGFEIFQV----------------------------------------------------
---NSFEQLCINYTNERLQQF-FNHHMFVLEQEEYARENIEWK-------------------------------------
----------------------YVDFG---------HDLQPTIDLIEKP-------------------------------
-------------------NPIGIFSCLDEDCVMPKA-----------------------------SDKTFTEKLHQLWD
KK------------------------------------------------------SPKYKSSRLKQ-------------
--------------------------------------------------------------------------------
----------------------------------GFVLTHYAA---DVEYSTE------------------GWLDKNKDP
LNANVIELLVESSD------------------------------------------------SHIRC---LFQEEAKEAA
R--ETSARGKGGKKG-----------------------------------------------------------------
--------------------------------------------------------------------------------
--------------------------------------------------------------------------------
---------------------------------------------IFRTVAQKHK----EQLNSLMTRLQ----------
-----------------------------ATHPHFVRCIIPNH-------------------------------------
--------------------------------------------------------------------------------
-----------KKQPQSLD-SLLVLDQLRCNGVLEGI-RIARSG-------------------FPNRLPFSDFKSRYQVL
VPMPQGF-------------------------------------------------------------------------
---------------------------------------MDGQKACQHILSGLKMDT-----------------------
--------------------------------------------------------------------------------
------------------------NLYRVGLT-KVFFKS-GVLAELEEQRES--CVRDVIVRFQSLARGCMTRRKFLKAQ
HRHEAALIIKKNLSVYRHLK-----DNKWWKLYV-KMRPLLATSKDIVERRAKDAEVKRLEKKMADIVETRDSLDERCRK
AETELAKIEEKLTSERATAADKDEILRRSQEKEAELSAQLEEAYEDLDQLETQMEELLAAKKRADEQTDTLKKELDNGAK
LLSKLESEKTDLATSMASIEKELAEATEKHSNRLTESESLNEQLSMIRNCVAMREAKIEELESRLEESEKELGSRLAAAT
SGFD---SANRRIRELIRENKEVRDQLADLHATSFGYEKLVRKKEQEQAVLKADLDRHVKDLEDISRQKQSLETKHESVS
AELAAANEEIKTLSANHEQLKQELETRR---QESESEEKQKAAQMMLETEALKEELAKERRRRTVAESEASKTQNEVSRV
KSELSAKSSEVEGLQ---KSKQS-ADKEVKRLQSQVEKAQAAQSAAERALSKVEADLKVAQDEAA--------HLTRQDK
SRELSLKSQVESLRNESAKHRTLNEALTADAGSFKTRLDALATEKKALTSQIATLTSASGADKDQLAVLREAIDVKNNQL
TKLRSQVEAET-----------QARLAHVSQSSQEKQQSDDHVASLKRKLSELETVYSTGEKQRERMAREIEDLKHHNTQ
DHKSALSQERLV--------TELKAALEKERRERSETAVLRRKLQSQVDSLTETVELRTSQVTALNRAVLGPNKPLP---
SDPE---SLEKAISST----------------------------------------------------------------
-------------------------------------------------------------------VDLATRLEESERR
CKALQDGKQLAEEQFRSAKQRW--------------------------------SADTDNLSSRRSHEDINLTSYTSPSK
TKRPLSVSAVSHLNRDSNGMDAKLKEKLAAAELALSQALAKNKLLAKEAEEARSRSHV---SARDMSPERPSSKASISSK
PDMNFQLEAERSRNRDLQEDLQLYRQRAEEYYGKIESAEIAILKSSRAEEFAKQRCQEAESERSQLLAERQKAETALIEL
QAEVRGLENQLEDKEMEVATLRRSHKRLE------------------TEQGRGLEG------SKSELAELTKTLAAETKN
VSSLRQQNMMLQQQTDAMKRQRELEQSEAKQWRDEHDRLAAQVHDLQQQAQADEKANSEAQKRVASLLSQVQNLRTTMDE
IATDRDQLLKDKRALESRVSTMAVDLESLLKSHGETPLS----------------------RTSSQVSSTQLRTAEKSAA
DALAALERERRVMQTQKRESEQQTKELNLKILDLESRLLS-----SGGGDTEALRKRVSQLEKELQQQQSDMLADLKSSR
GGDRQARELRDQLDQRDQLVKRLQEESAKSEAKVNRLVEAVEKAQGSESQYQVVARRAERESRELREKSLRLEKDLENWK
SRLEAYVNNNSNFEPSFV--------------------------------------------------------------
--------------------------------------------------------------------------------
--------------------------------------------------------------------------------
--------------------------------------------------------------------------------
--------------------------------------------------------------------------------
--------------------------------------------------------------------------------
--------------------------------------------------------------------------------
--------------------------------------------------------------------------------
--------------------------------------------------------------------------------
--------------------------------------------------------------------------------
--------------------------------------------------------------------------------
--------------------------------------------------------------------------------
--------------------------------------------------------------------------------
--------------------------------------------------------------------------------
--------------------------------------------------------------------------------
--------------------------------------------------------------------------------
--------------------------------------------------------------------------------
--------------------------------------------------------------------------------
--------------------------------------------------------------------------------
--------------------------------------------------------------------------------
--------------------------------------------------------------------------------
--------------------------------------------------------------------------------
--------------------------------------------------------------------------------
--------------------------------------------------------------------------------
--------------------------------------------------------------------------------
--------------------------------------------------------------------------------
--------------------------------------------------------------------------------
--------------------------------------------------------------------------------
--------------------------------------------------------------------------------
--------------------------------------------------------------------------------
--------------------------------------------------------------------------------
--------------------------------------------------------------------------------
-------------------------------------------------MR---EVI-SINVGQAGCQIGNSCW-ELYCL
--EHGIQPD-GYLDPD-R-KTGSR--------------------------------------------------------
-----------------EEGFSTFFSETGSG-------------------------------------------------
----------------------------------------KYVPRTIYVDLEPNVVD---EVRTGKYKN-----------
--------------------------------------------------------------------------------
---------------------------------------------------------------------------LFHPE
QLITG----------------KEDAANNYARGHY----------------------------------------------
---------------TVGKELIDQVMDRVRRVADNCN-----------GLQGFLFTHSFGGGTGSGFGALLLERLSVDF-
-----------------------------------PKKSKLEFAVYPA-PQVST-----------SVVEPYNSVLTTHTT
LEHS-----------DCTFMV--DNEAIYDMCRRNLDISRP---------------------------------------
------------------------------------------------SFENLNRMIAQVVSSV----------------
--------------------------------TASLRFDGSLNVD------------------LNEFQTNLVPYPRIHFP
LVTYAPVISKS-----------------------------------------RANHESNSVNEITNACFEPSHQMVKCDL
REG-----------------------------------------------------------------------------
----------------KYMANCLLYRG---------DVVNKDVQAAVA-------------SIKAKKSI-----------
----------------------------------------QLVDW-CPTGFK-------------IGICYQPPQYVPEGD
-----------------------------------------MAKVDRAVCMLSN-------------TTAIAEAWKRLDA
KFDLMYS----KRAFVHWYVSEG------------MEEGEFSEAREDLAALERDYEEVGADSAYDDDL-----EAEY---
--------------------------------------------------------------------------------
--------------------------------------------------------------------------------
--------------------------------------------------------------------------------
--------------------------------------------------------------------------------
--------------------------------------------------------------------------------
--------------------------------------------------------------------------------
--------------------------------------------------------------------------------
--------------------------------------------------------------------------------
--------------------------------------------------------------------------------
--------------------------------------------------------------------------------
--------------------------------------------------------------------------------
--------------------------------------------------------------------------------
--------------------------------------------------------------------------------
--------------------------------------------------------------------------------
--------------------------------------------------------------------------------
------------------------------------------MR---EIV-HLSIGQCGNQIGSAFW-QTISG--EHGIG
AD-GVYGGE------EDIQR------------------------------------------------------------
-----------ERLNVYYNEAAAN--------------------------------------------------------
---------------------------------KYVPRAVLVDLEPGTMD---AVKGGPYGE------------------
--------------------------------------------------------------------------------
--------------------------------------------------------------------LFRPDNFVFG--
--------------QSSAGNNWAKGHY-----------------------------------------------------
--------TEGAELVDQVLDVVRREAENCD-----------SLQGFQITHSLGGGTGSGMGTLMIAKIREEF--------
----------------------------PERMMATFSVVPS-PKVSD-----------TVVEPYNATLSVHQLVEHS---
--------DETFCI--DNEALYDICMRTLQLPHP----------------------------------------------
-----------------------------------------VYGDLNHLVSSVMSGV-----------------------
-------------------------TTCLRYPGQLNSD------------------LRKLAVNLVPFPRLHFFMVGYAPL
TSLK-----------------------------------------SANFRSLSVPELTQQMFDSRNMMAASDPKHG----
--------------------------------------------------------------------------------
---------RYLTAAAFFRG---------KVSVKEVEDQML-------------SVQTRNSN------------------
---------------------------------YFVEW-IPHNVQ-------------TAVCSQPPKG------------
-------------------------------------LPMSGTFVGN-------------STSIQELFKRVGDQFSAMFR
----RKAFLHWYTSEG------------MDEMEFSEAESNMNDLVCEYQQYQEAQVD-DEEGEFY-DEQ--DMM------
--------------------------------------------------------------------------------
--------------------------------------------------------------------------------
--------------------------------------------------------------------------------
--------------------------------------------------------------------------------
--------------------------------------------------------------------------------
--------------------------------------------------------------------------------
--------------------------------------------------------------------------------
--------------------------------------------------------------------------------
--------------------------------------------------------------------------------
--------------------------------------------------------------------------------
--------------------------------------------------------------------------------
--------------------------------------------------------------------------------
--------------------------------------------------------------------------------
--------------------------------------------------------------------------------
--------------------------------------------------------------------------------
-----------------------------------MPR--EII-TIQAGQCGNQIGARFW-EQLCR--EHGISPD-GTFS
PTTNTSTNVV----------------------------------------------------------------------
----DRKEVFFYQADDT---------------------------------------------------------------
--------------------------RYVPRTLLLDLEPRVIN---STALESPYAR------------------------
--------------------------------------------------------------------------------
-------------------------------------------------------------IYNPENVYMSAD-------
-------GSGAGNIFACGY-------------------------------------------------------------
-SAAAKMADTLLDMLDREADGSD-----------SLEGFMLLHSIAGGTGSGMGSFLLEQIHDRY---------------
---------------------PKKLIQTYSVFPS--SSQVSD---------VVVQPYNSMLTLRRLAEYA----------
-DSVVVL--DNGALGNITAEALRVQSP-----------------------------------------------------
----------------------------------TFDQTNQLVASVMSAS------------------------------
------------------TSTLRYPGYMHND------------------LACILASLVPFPRLHFLSTAYTPFSADVLDA
NPSGG---------------------------------SFAVRKTTVLDIMRRLLQPKNRMVSGSVSRQS----------
--------------------------------------------------------------------------------
--RYVALLNIIQGE--------DIDPTDVHKALL-------------RIRERNLA-------------------------
--------------------------PFIPS-TPASLQ-------------ISLTRRSPYIPTSK---------------
------------------------------SRVSGLSLAN-------------HTSITSVFKRTMDQFDKLYR----RHA
FLDQYRKEEMFS---------DGLGEFDEAREVVNGVVEEYKALEPLGE-------------------------------
--------------------------------------------------------------------------------
--------------------------------------------------------------------------------
--------------------------------------------------------------------------------
--------------------------------------------------------------------------------
--------------------------------------------------------------------------------
--------------------------------------------------------------------------------
--------------------------------------------------------------------------------
--------------------------------------------------------------------------------
--------------------------------------------------------------------------------
--------------------------------------------------------------------------------
--------------------------------------------------------------------------------
--------------------------------------------------------------------------------
--------------------------------------------------------------------------------
--------------------------------------------------------------------------------
---------------
>Mif
--------------------------------------------------------------------------------
--------------------------------------------------------------------------------
--------------------------------------------------------------------------------
--------------------------------------------------------------------------------
----------------------MEDE-VAALVIDNGSG--MCKAGFAG--------------------------------
--DDAPRAVFPSIV-------------------------------------------------GRPRHQGIMV-GMGQKD
--------------------------------------------SYVG-DEAQSKR------------------------
--------------------------------------------------------------------------------
-------------------GILTLRYPIEHGVVTN-------------WDDMEKIWHHTFYN--------ELRVAPE---
-----------------------------------------------------------------EHPVLLTEAPMN---
------------------------------------------------------------PKSNR----EKMTQILFETF
NVPAFYVNIQA------------------------VLSLYSS---------------------GRTTG------------
-------------------------IVLDSGDGVTHVVPIYAGFSLPHGIL-------------RIDLAGRDLTDYLMKI
LSERG---------------------------------------------------------------------------
YTFSTTAERE-------------IVRDIKEKLCYVALDFEQEMQTSAQSSA-----------------------------
--------------------------------------------------------------------------------
------------------------IEKSYELP-----------------DGQVITI------------------------
--------------------------------------------------------------------------------
--------------------------------------------------------------------------------
--------------------------------------------------------------------------------
--------------------------------------------------------------------------------
----------------------------------------------------GNERFRAAEALFRPSDLG----------
--------------------------------------------------------------------------------
--------------------------------------------------------------------------------
------LESAGIDQTTY-NSIIKCDLDVRRELYGNIVM------------------------------------------
----------------------------------------------------------------SGGTTMFPGIAERMQK
EITALAPSS-----------------------------------------------------------------------
--------------------------------------------------------------------------------
----------MKVKIIAPPERK----------------------------------------------------------
-YSVWIGGSILASLSTFQQ-------------------------------------------------------------
----------------------------------MWISKQEYDE------------------------------------
---------------------SGPSIVHHKCF------------------------------------------------
--------------------------------------------------------------------------------
--------------------------------------------------------------------------------
--------------------------------------------------------------------------------
--------------------------------------------------------------------------------
----------------------------------------MEHESLYNQPIVIDNGSG--NLKAGFAG------------
----------------------QDKPKVYSSSIV----------------------------------------------
---GRPKYQRIMA-SSLQGRLDDKSGSLNGD---------------------------------IFIG-NAAQESR----
--------------------------------------------------------------------------------
---------------------------------------GLLKLSYPIEHGIVND-------------WEDMERIWQNTY
THD-------LKVNAE----------------------------------------------------------------
-----DHPLLITEAPLN---------------------------------------------------------------
PRSNR----DKMCQILFEQFNIPCIYVSLQA------------------------SLALYAS------------------
---GRTTG-------------------------------------VVVDSGDGVTHVVPVYDGFSLPTSIK---------
----RMDIAGRDITEFLSFNIRRTSG------------------------------------------------------
--------------------VALRSSSELE-------------IARLMKEKCCFVSKDIVADERTFSSAI-YNNLLNTQT
ADSGNKD-------------------------------------------------------------------------
--------------------------------------------MFATYKLP-----------------DGHKVQL----
--------------------------------------------------------------------------------
--------------------------------------------------------------------------------
--------------------------------------------------------------------------------
--------------------------------------------------------------------------------
------------------------------------------------------------------------GAERFRSP
EILFNPQLIG----------------------------------------------------------------------
--------------------------------------------------------------------------------
--------------------------HESPGIHELIS-LAIAKTDLDLRPMLYQNVIL----------------------
--------------------------------------------------------------------------------
----SGGNTLLAGFGERLISELKALQSQNIHSS--GNWMNLRPTNDYDTK------------------------------
--------------------------------------------------------------------------------
------------------------------MKIKIHAPPERK--------------------------------------
---------------------YSTWIGGSILAGLSTFKK-----------------------------------------
------------------------------------------------------MWVTSQEYM-----------------
-----------------------------------------EDPETIHRKCL----------------------------
--------------------------------------------------------------------------------
--------------------------------------------------------------------------------
--------------------------------------------------------------------------------
--------------------------------------------------------------------------------
-----------------------------------------------------------------MSSKPIVLDQGTG--
FVKIGRAG----------------------------------NNFPDYTFPSIV--------------------------
-----------------------GRPILRAEERNTLV----PDDIVIK--------------------------------
---DIMCG-KEASEVR----------------------------------------------------------------
-----------------------------------------------------------SLLQISYPMENGIIKN-----
--------WEDMEHLWDYAFYE--------NMKVPTQ-------------------------------------------
-------------------------GEKILLTEPPMN-------------------------------------------
--------------------PLKNR----ETMCDVMFEKYQFGGVYVAIQA------------------------VLALY
AQ---------------------GLSSG-------------------------------------VVVDSGDGVTHIVPV
YESVVLNHLTR-------------RLDVAGRDVTRNLINLLLRRG-----------------------------------
----------------------------------------YAFNRTADFE-------------TVRQIKEKLSYVSYDLQ
LDTKLAQETTTL--------------------------------------------------------------------
-----------------------------------------------------------------VESYELP--------
---------DGRVIKV----------------------------------------------------------------
--------------------------------------------------------------------------------
--------------------------------------------------------------------------------
--------------------------------------------------------------------------------
--------------------------------------------------------------------------------
------------GSERFEAPECLFQPHLVD--------------------------------------------------
--------------------------------------------------------------------------------
----------------------------------------------VESPGIGETLF-NTIQSADVDIKSSLYKAIVL--
--------------------------------------------------------------------------------
------------------------SGGSSMYPGLPSRLEKELKQLWLTRVLHGDASRLDK--------------------
--------------------------------------------------------------------------------
--------------------------------------------------FKVRIEDPPRRK------------------
-----------------------------------------HMVFIGGAVLANIMADKDH--------------------
--------------------------------------------------------------------------MWVNKQ
EWEE---------------------------------------------------------QGPRVLEKLGPR-------
--------------------------------------------------------------------------------
--------------------------------------------------------------------------------
--------------------------------------------------------------------------------
--------------------------------------------------------------------------------
--------------------------------------------------------------------------------
--MASMGTPAVVMDNGTG--LTKLGFAG----------------------------------NDSPSFVFPTAI------
ATSSASGKAT---------------------------------------------KSTTSKNSFLSSKRG----------
---------LEDL----------DFYIG-DEALSASAG------------------------------------------
-------------------------------------------------------------------------------P
NYNLSYPVKHGQIEN-------------WDHMERLWEQSIFK--------YLRCEPE-----------------------
---------------------------------------------DHYFLLTEPPLN-----------------------
----------------------------------------PPENR----ENTAEIMFESFNCAGLYIAVQA---------
---------------VLALAAS---------WTSSKVQD----RSLTG--------------------------------
-----TVIDSGDGVTHVIPVAEGYVIGTAIK-------------NIPLAGRDITSFIQSLLRDRG---------------
---------------------------------------------------------------EPDTSLQ----------
---TAEEIKQQFCYVCPDIVKEFSKFDNYPEE------------------------------------------------
--------------------------------------------------------------------------------
--KFAQYIVEYAD----------------RNKRNVVDV------------------------------------------
--------------------------------------------------------------------------------
--------------------------------------------------------------------------------
--------------------------------------------------------------------------------
--------------------------------------------------------------------------------
--------------------------------GYERFLAPEIFFNPEIFSS-----------------------------
--------------------------------------------------------------------------------
------------------------------------------------------------------DYLTPLPTVVD-QV
IQASPIDVRKKLYKNIVL--------------------------------------------------------------
--------------------------------------------SGGSTMFKDFGRRLQRDLKSLVNERISLSEQLSGV-
-KSTG---------------------------------------------------------------------------
----------------------------------------------------------------------VEVQVISHKR
QR-----------------------------------------------------------NAVWFGGSLLAQTSEFKS-
--------------------------------------------------------------------------------
--------------YCYTKQDYDE--------------------------------------------------------
-YGPSIVRNFSLFSVP----------------------------------------------------------------
--------------------------------------------------------------------------------
--------------------------------------------------------------------------------
--------------------------------------------------------------------------------
--------------------------------------------------------------------------------
------------MSSGGNTSSVYAGDEINAIVLDPGSY--NTRIGYAG--------------------------------
--DDFPKVVVPSYY------------------------------------------------------------------
----------GIDKNDIAKSNAPGGKT----------------RRVFG-EDINLPR------------------------
--------------------------------------------------------------------------------
-------------------SNFETNPILKDSEIQD-------------WDAAVDQYSHYFNK--------VLKLDYK---
-----------------------------------------------------------------EQPILITEPVWT---
------------------------------------------------------------SNQYR----QQLIDTFFEKF
DFPALYLAKSP------------------------TCISFQQ---------------------GRPNC------------
-------------------------LVVDIGHDSVSVTPVIDGISLLKNSM-------------KTNYAGRFLSDHIQDL
LAHKFPE------------------------------------------------------------------------A
KIEPRYRIKSKNPTVFPTAADYT-----TKPLNENITTSFDDY-QKEKIWHEFK--------------------------
-----------------------------------ESMLEVPEKKLNNLNA-----------------------------
----------SQSNSIKEFYSSDANKRLFELP-----------------TGQSVEL------------------------
--------------------------------------------------------------------------------
--------------------------------------------------------------------------------
--------------------------------------------------------------------------------
--------------------------------------------------------------------------------
----------------------------------------------------SLDRYALADTLFDPESYPFHNADL----
-NEKYPPSNGEISLA---------NTFDDYKPLKRARKAE--------------SNQSTPPLSQDDHNGNH---------
--------------------------------------------------------------------------------
------TEIRGLSSLIS-STLSSVDIDLRSSVAHNIII------------------------------------------
----------------------------------------------------------------TGGVSLIPQLTERLYT
ELTNSNPG------------------------------------------------------------------------
--------------------------------------------------------------------------------
-------LKIRLHAVGNSSERF----------------------------------------------------------
-NQAWIGGSILASLGTFHQ-------------------------------------------------------------
----------------------------------MWVSKEEYQE------------------------------------
---------------------VGPDRILSQRFR-----------------------------------------------
--------------------------------------------------------------------------------
--------------------------------------------------------------------------------
--------------------------------------------------------------------------------
------------------------------------------------------------------------------MT
----VKVEKPTNKREESIPPQKSYPLRETIAG-PEPEPFYNN--YQYDVPIALDFGTS--SLKVGLTN------------
----------------------TTAPNNVFPALV----------------------------------------------
---ARYRDRRAQKT-------------------------------------------------LTFIGNDIFRDPA----
--------------------------------------------------------------------------------
---------------------------------------LRSSSKGPYDGALVTN-------------WDYIEYLFDYSF
E---------HLGVHSDNGRI-----------------------------------------------------------
-----NNPIIMTEPVAC---------------------------------------------------------------
PLAQR----KNMYELLFEAYQAPKVALGIDS------------------------LFSFYANS-----------------
--DGRSSG-------------------------------------LVVGTGNESTHMIPVLNGKGILSQTK---------
----RIDFGGNSSSQFISKLLSLKYPYFPTKL------------------------------------------------
---------------TPQHTTNIFKDHCYVSMDYQEELAHYLDIDRLEDNDIVLQAPVDVNLAADKRKSEEELAKQAQKK
REQGKRLQEQAQQKRLEKLLQKEQELQYYNNLKSELEELPP-NEAQRRLEAEEFEDMNDFKKYVTNLEKSIKRSKNQ--D
MG----NEEVDE----------------------------------VDQWPLINIPDDQLSPEEIKEKRKQKLLKANYDA
RIRAKEAKKQEAELLAKQSKEEEEWRERDLEGWCNAKKDELNNLVKRVKERAKLINSFKDRKSAATQQRMKNIADLANDA
SGSTSAASRKRRRNAN------------ATIDNDPNDTFGANDDDWGIYRDISNA---------AVEEEQEEDYAKIVAI
EEKLIKYDPEF-TEDD----------------------------------------------------------------
--------------------------------------------------------------------------------
----------------TLAASQALDWKSSALHKFLHGPRQNVAVALGAKITDPEELANH-PEIIKKNHQIHFNIERIRVP
EILFQPSMAG----------------------------------------------------------------------
--------------------------------------------------------------------------------
--------------LDQAGISEIAEDLVY-RRLDGNF------SPGGQSHSMINDVFL----------------------
--------------------------------------------------------------------------------
----TGGLTHLKNLRERVVKDFTEFLP-----------------------------------------------------
--------------------------------------------------------------------------------
----------------------------SGAPLKVRQANDPI--------------------------------------
---------------------LDAWKGMQKWAGTPEAES-----------------------------------------
------------------------------------------------------SYVTKEEYEE----------------
-----------------------------------------MGAEYIKEHNLGNVCLM----------------------
--------------------------------------------------------------------------------
--------------------------------------------------------------------------------
--------------------------------------------------------------------------------
--------------------------------------------------------------------------------
-----------------------------------------------------------------MNTQHLVFDNGSY--
NIKAGFVE-----------------------------------QERPIKVQNAI--------------------------
-----------------------SKARDG---------------------------------------------------
---HLYIGNDFQSSSS----------------------------------------------------------------
----------------------------------------------------------YSGLVFKRPHDQGHLVS-----
--------WECEKPIWDYTMNE------------ILNNKELDAN------------------------------------
-------------------------SVHLTLTETPFQL------------------------------------------
--------------------PQLSM-----NTDQIVFEEFGFHSFYRCPS--------------------------PSLA
PWGFS------------------DVSK---------------------------------VSDFALVIDSGYNATWIMPM
IYQRVYWQGVK-------------KLPIGGAVLDGLLKEMISFRH-----------------------------------
----------------------------------------YDVSDEPS---------------LVTTIKEKTCFLA---Q
NFKESLQSRKS---------------------------------------------------------------------
----------------------------------------------------------------NSCEFILP--------
---------DFKTTKV--------GYVKTK---NTPVDT-----------------------------------------
--------------------------------------------------------------------------------
--------------------------------------------------------------------------------
--------------------------------------------------------------------------------
--------------------------------------------------------------------------------
-----DAQSLKLFDERFSVPEALYHADIIFD-------------------------------------------------
--------------------------------------------------------------------------------
-----------------------------------NIASNSAPIQTASFKSLTDLVV-QSIMSCPEVSRPLLSANILA--
--------------------------------------------------------------------------------
------------------------SGGTAKLPGFMERLRSELTKELP---------------------------------
--------------------------------------------------------------------------------
------------------------------------------------SDWLVQFKENGIDLE-----------------
-----------------------------------------ESNWFGGRALASSDIVNT---------------------
--------------------------------------------------------------------------VSISKK
EYFE---------------------------------------------------------HGSNWCQKQFG-FKNL---
--------------------------------------------------------------------------------
--------------------------------------------------------------------------------
--------------------------------------------------------------------------------
--------------------------------------------------------------------------------
--------------------------------------------------------------------------------
---MSYQSPVIVIDNGSH--TTKAGFSQ----------------------------------DYIPSLVFNSSY------
---------------------------------------------STSDNS-----------------------------
-----------------------KIVVG--DEIDEY--------------------------------------------
-------------------------------------------------------------------------------P
DNDVYTFMDSGTIYN-------------FDNIIHNWQYVYDNLDN-----KEPLNSK-----------------------
---------------------------------------------EFPLMMTEQPWN-----------------------
----------------------------------------TSKNK----LSTTQIAFESLEVPLFSLVKSP---------
---------------LVQLYQM---------------------GRASG--------------------------------
-----LVIDIGSSVASVTPILDGIIQTKSTF-------------HSKYAGDFANLHSMNYLKS---HKSLDD--------
-------------------------------------------LIPRKFQGT-----------------RMSETFK----
---NYQISYRTLEDFKYSMLTVNEMLSSNDSSVTK------------------------YFQLPRKDHVAVHS-EQWS--
--------------------------------------------------------------------------------
---LLENLFQPKFS-------------PLSDVSLPD--------------------------------------------
--------------------------------------------------------------------------------
--------------------------------------------------------------------------------
--------------------------------------------------------------------------------
--------------------------------------------------------------------------------
-------------------------PTISKPQSNGLSTLALLAIKS----------------------------------
--------------------------------------------------------------------------------
---------------------------------------------------------MESSFIPLN-DSMSSGN---MNS
RYTKFNEILRELLSNILI--------------------------------------------------------------
--------------------------------------------TGGTSLAVGLQQRLINDIYKQAHSFFPNYLITQ---
--------------------------------------------------------------------------------
---------------------------------------------------------PGRLVLGTL-GNFQQNDLNQVWD
KK-----------------------------------------------------------FGAWIGASNLANMLKGT--
-PDNNNGVNIALDN------------------------------------------------------------------
--------------WFISKSDYEE--------------------------------------------------------
-LGEDLVLEKFK--------------------------------------------------------------------
--------------------------------------------------------------------------------
----------MNSDDN--------LAREVDGDDVLKSDPP----------------IEEPKQEAINEDGESKDTENTAAK
KRKKAPASG---KKPSAEVLQRRKEGRMKAAATIANNLKKTGIGRFEEENGFRLTSVKQIPLINQKNYYTDYLKKDEQVS
FIRNWRMEKLLQQKIKNLKKDDLKKEETEGTGSDSR--------------AESLSLKDIENETNEKK------------A
VVEEDEEEEEDDENDNEELSEEKAKLGYDTIVIQPGSE--NIRIGRAT--------------------------------
--NAYPKTIPTVIAVPN-VDR----DADVP-LS---PER-----------------------------------SYNEDG
DVIFSEQFNEAKELVTKDFKARMKYYKRRILPNSREAAINFN-RRQEPEKIPDHNDPMKKDWLDLSSDENKDR-------
--------------------------------------------------------------RFFVGEDAFNLPISDKY-
-------------------KDWKLRYPIVAGK----------------FNEFSEDYSSPQEVLGDLCNILT---------
-----------------------------------------EALKLLDIKL----SQTPGLKAILIIPDLYDKMYVEN--
--------------------------------------------------------------WCE----LLLKHVGFGKV
SVIQEA-----------------------------VSATFGA---------------------GSSSA------------
-------------------------CIIDVGAQTTSVTCVEEGMVINDSRL-------------LLDYGGDNITETFMKI
LLQSH---------------------------------------------------------------------------
FPYKEINLNNRNDD-----------WELAQTLKHNYVTLQDADVSVQHYHFYKSKP------------------------
--------------------------------------------------------------------------------
----------------------------SEKT-----------------EKYEFKV------------------------
--------------------------------------------------------------------------------
--------------------------------------------------------------------------------
--------------------------------------------------------------------------------
--------------------------------------------------------------------------------
----------------------------------------------------FDEVMLAPLGLFYPELFEVK--------
--DKREKK------------------------------KLLFSPSEDQYTGLSNNPSSRSQENGID--------------
--------------KMAFSDLADG-HLLARLQEEKSKKTN-NAVSKSKST------DAADLREFYT--------------
---------------------------------------------------------------------------NCTMP
LEKAIIESITNACLSTD---------------------------------FSKAKKLYDNIIIVGGGLAKIPGYDLLLTD
RINIWR-PKYLSTSTIDEILEYVSKER-AACEQKRQALIEE---------------------------------------
---------------YKTRK---------QQKDQP--LEEVELDDSE-----------------LEHIDEETQLLLDLDH
LDSVCDNGLLLPVTILPPPREFDPA-------------------------------------------------------
-MLTWKGGSVYGRLKVASE-------------------------------------------------------------
----------------------------------MWISSDDWNL------------------------------------
---------------------LQSRSLYYKTLFTY---------------------------------------------
--------------------------------------------------------------------------------
--------------------------------------------------------------------------------
--------------------------------------------------------------------------------
--------------------------------------------------------------------------------
-----------------------------------------MPLYRDSNFLVVHPGSDNTIFSFGLQD------------
-----------------------SLSPPQYKIP-----------------------------------------------
---SVVYQNSNTK---------------------------------------------------------EFKSKKESEE
--------------------------------------------------------------------------------
-----------------------------------------FNEVRPIVKGKIVD-------------VDGFNYLLKVIL
Q---------SVINENPIIT------------------------------------------------------------
---INQIPLLLIAPSNA--------------------------------------------------------------W
SREKV----EYVVKYVLEELEFTAFNIIDLS------------------------LAANFGVG-----------------
---VSTSS-------------------------------------CVVNVGRETTQVMPVIGSRPVKFAGTY--------
----IAGKGSNLINQEIQKLLPDF----TPEQVEALKCSGIYEVLNTQENN-----------------------------
----------------------FYSFSDLNNTDDGTQ-----------------DGNFDVAKIIAQEEGEE--VEGEEDG
K-------------------------------------------------------------------------------
--------------------------------------------------------------------------------
--------------------------------------------------------------------------------
--------------------------------------------------------------------------------
--------------------------------------------------------------------------------
--------------------------------------------------------------------------------
----------------------------------------------EEEEKPNRELEINTFTDPVSGAKVEVKKERFQGT
SVFVNAIAE-----------------------------------------------------------------------
--------------------------------------------------------------------------------
----------------------------------AIFETLSYVPDLEKRQECYDNIIL----------------------
--------------------------------------------------------------------------------
----VGSTFKIPGLKQAVLSKLHAEYLVRPP-PENGKDE-NPTAVHSAIATYQQADDVEDTN------------------
--------------------------------------------------------------------------------
--------------GDGGFVLSQVPSSIKLAKYPEYFPEWKKPKGTGG--------------------------------
------------------SWEDVYFLGAEIYAKQIFSGNSNHGGE-----------------------------------
------------------------------------------------------LFVDNDVYEE----------------
-----------------------------------------KGPQGLWDVVI----------------------------
--------------------------------------------------------------------------------
--------------------------------------------------------------------------------
--------------------------------------------------------------------------------
--------------------------------------------------------------------------------
---------------------------------------------------------------MK-SSSNVLLGLDDK--
FVRAGFFG----------------------------------DVSPVYIERLTATRVAHHDSFPPHFELNDHSVTGEQ--
----------------------------------FEILLNGVKENKVLEKVLQYYQDDRNRWLAFNGI------------
--------------------------------------------------------------------------------
-------------------------------------------------------------------TDLELKSIL----
--------SRAFKKG---------------LCISPN--------------------------------------------
-------------------------DIKAVVIDHGFS-------------------------------------------
--------------------LNEKV----R-ITKILLKGLGVKSVSWYREP------------------------ILLAL
ST---------------------TSRNA-------------------------------------LSVQLKWNSFIITSV
FDLREVQSDVVF------------NDFSGLSFHYFVLEKLLEMNDHNLN-------------------------------
-------------------------------------------------------ELLTSESRFDIIEKFISTLYVRPEG
ENTTDTG-------LFTLIDSVLVPNRLRCEMIENMYFG-----------------------------------------
--------------------------------------------------------------------------------
------------YKITR---------------------------------------------------------------
--------------------------------------------------------------------------------
--------------------------------------------------------------------------------
--------------------------------------------------------------------------------
--------------------------------------------------------------------------------
--------------------------------------------------------------------------------
--------------------------------------------------------------------------------
-------------------------------------------------------LISDHLRRLPIDLRSVMLKNIVL--
--------------------------------------------------------------------------------
------------------------SGELSFLPGFKARVLQELRVLFEDTKNPDDIKCVN---------------------
--------------------------------------------------------------------------------
--------------------------------------------------------------S-----------------
-----------------------------------------VGSWIGCSLYCNLLTKLQLT-------------------
-------------------------------------------------------------------------ECISENE
--------------------------------------------------------------LTDSTLRETMQTRTADIA
LFS-----------------------------------------------------------------------------
-------------------------------------------------MAQSVSLDSIIQSLVESSPPGELSEIVEDLS
SVLPEE-----------TSSSIITQALENYIDK----------NCGIFSSS------------YIASEYNKSPHS-----
-------------------TKYADFIGKKLFNIDLQRQAAID---------------------------------LEEFT
PDVDYPE--YYHELVSKLKEYGDKQYPSKFA-----------------------------FTVIPSP-------------
--------------------------------------------------------------------------------
----------------------------------------------------------------------DDVKIIVIGQ
RL---------------------------------------------NKENFYTGQWKSVYSLKEK--------------
----------VLEG--------------------------------------------TIKIDIHYFEEGNVRLTYEDKV
TNDVT---------------------------------------------------------------MDARSIINTINT
T----ENNIAVKIVENFNDLNQRSF-KNLRRLLPVTRS--------------------KINWGKAIG--NYKLGSDVVNK
K-------------------------------------------------------------------------------
--------------------------------------------------------------------------------
--------------------------------------------------------------------------------
-----------------MSSYEDKLESCLDLLRRLD-PQKITDNLNDLCTVIQNEGSQESE-------ELTGDLLSTVDT
PLQ---------ISK-CSDSG---------KEYLCCDYNRDG--------------------------DSYRSPWSNKYF
PPVLDSE-------------------------------------DAPPPYPSAVLRELEVKAN-ESFEIYRDLYYEGAG-
--------------------------ISSVYLWDTEEDESTSLEN-----------------------------------
--------------------------------------------------------------------------------
---------------------------------------GFAGVVLLKKETE----------------------------
----------------DRTGKWDSIHVFEVIPESSS----------------------TAIYKITSSVILDLSNSK----
---------------------------VSSLSLSGNLTRQIESSQSLNLDNALNLET-----------------------
----------------------------------AHLINLGTIVEKSEYNL---RNVLQEVYFDKLKDIM-IKDLRSVGD
LSAKTIE--------------------NQRQSELVK--GLQGN-------------------------------------
--------------------------------------------------------------------------------
--------------------------------------------------------------------------------
--------------------------------------------------------------------------------
--------------------------------------------------------------------------------
--------------------------------------------------------------------------------
-----------------------------------------------------------------MVVTTERLVVFVEQW
TGTSASGRAV------------------------------EQIKHFASGYGRNALYIISKED------------------
---------------------------EFEAAADVGDIRNIEDA--RMVGVMVKPPGL--------VEQIESLN-----L
VRLAMGASPN------------------------------------------DTFESIRSIVQYGLGSWFGAIAGESSSE
---------------------------------------------------------STVNRARIKFNELSLTLQHLQQQ
IEVP---DLMISVHPKVISYLAGSENEVRLLE-----------------------DTRFLNELTTIVGTWVRQIQRITSL
HHNPADG---------DSIIDEVQFWKSMEIALADLERQISSPEVSTSIEFLNKA-KRFHISLTFQNDTD-FTKRIAEAR
LYNSFLR--DFPIEQLHTEITD-LDTTALESII-SNLFGHF-RKLRN---ISSFPLTRSIEIAEVLIH------------
-------------DIARVLAKRLT---HINLMSLPFPQYISTFNDSILHSFDMI-EDQVKSITNLFREVLRKR-------
-QEKFFIIKIEQDAINELKKRAYITYNFRLKHQNMLSILINLQEQTDYASLLINAYNNYILS------------------
-----------CDIFDMGPQAMN----------------------------AWVTNEALYQSVFVEVESATATKLNNLFE
LCTN----------------------------------FNDYVSLFDNLNLYESDTVSFLDLINDDYKLRILTAADNEVN
KVIQ-FNLSQSLEITNAIVDIQAEGP--------------LVSRYLWNVNLLKKLEYFKEEMPKMLGQNWNNYSIGKTLD
--------------------------------------------GKINKVLETLVPSAIFEEWLMEFRDIDLTLSLP--V
AKIITQ--------------------------------------------------------------------------
----------------------------PNYDITVNFDSQLIEFGIQVARFDYLGLR-----PPSHILVASKKIEKVKPF
VTGLYEHMNLFKELLDSSLNETDQG-------------------------------------------------------
--------------------------------------------------------------------------------
--------------------SVTVLLQNRLTSLLEVIPQLLDTRWDHLIQAIDLQDASVANGVM-----------ISQNL
VELRSLNLFNKFQSDTYSLYSDLNRLYHFHESIYHQHMEELTK--CDFKQESISQILSEIQNKVSNIALEN--FSNVDKF
CDIVNSDLKTVLSRKLKYELNQFYQMIKN---------------------------------------------------
---ENENSNLDGVQIHKLELYQGQTIICSPPLLESKRYFYSLVSNKCQVIHGQQPIQFYESKKDMR--------------
----------------------------------------------SIHDFLDHSVNNV------------LCDTLNEID
SLITIGEVYLNKWHVLQNIWKLDLDNESDWELLFPSEPEVSDWANVINRYFELRQ-------------------------
--------------------------------------------------------------ILDLENRLMSLKGVLIID
FSNI--YNRVTLFTQHFEEKLSKKFSSYVQTQTRSIILEMDDSKKLLEPALDF---------------------------
------------SGEADSILVGLKDYFDIKDKLCLWHDRISAITVCPQLFAKLSFKYPKKWVYKEQLESNLA--------
----------------------------------------------------NLQSLVDVKSKNLEKNLEFAKSRVKSFS
LDLRASIDTLVDEWS--KCRPVSSTVQAL-----EAISILNKFETRLEDISNQRRLIIHVSDNLQIPLD-----------
-------DDSKYSFISEEITDLREVWTTLNDLSDNLTKINSSKWKDLQAHSLHQKLNELLRL------------------
---------------------------------------ARTFPSKVRRFSAFDELVNKIKQYLQNIAFISELKNSSL--
-----KERHWKLIRQNLNLDPLSYD-------------------------------------------------------
--------------------------------------------------------------------------------
--------------------------------------------------------------------------------
------SLTLSNIWE--------------------------------LNFSLNSQLLRNIMTQANNEKVIDDTLHQIENN
WTSTTFETFSYRN-------------------------------------------------------------------
--------------------------------------------------------------------------------
--------------------------------------------------------------------------------
--------------------------------------------------------------------------------
--------------------------------------------------------------------------------
------------------------------------------KSLLVKN---WGTLFDQCNSDLNALESMRNSAFYST--
----------FENQILE----------KQEKLTRLSILF-DVWIEVQRQWVYLDSIFDESNKD----LLRMLPVEASRFS
G-LSTELNSILKRAYNYKNVTGVLG-------------------------------------------------------
--------------------------------------------------------------------------------
---IPYLHEFMENSLQSLNRTKRSLAEYLEKERETFPRFYFI-GNEDLLDLIGSGSDIN---------------------
--RINKHIGKMFQNISHLGYDTENR-------------------------------------------------------
--------------------------------------------------------------------------------
--------------------------------------------------------------------------------
----------------------------------------------------------KLISLNDYNGECMKLNNPILLS
EK------------------------------------------------------------------------QSISDA
LLELDMEIKNTLADLVNANLNASSAFYQ--HSAPEEQLF-----------------------------------------
-------------------------------KFIAELP-------------------------------SQVVILCFQIT
FTKRAESAIAENTIL-----------------------------------------------------------------
--------------------------------------------QLHSICEHLVTKVSQFVSS-----------------
---------------NISNAVRLKLENLIIELINQRETLHTMLDTNSTEKT-----------------------------
------------------------RFIWNIQQRFYFKHEEKEKDIFK---------------------------------
--------------------------------------------------------------------------------
--------------------------------------------------------------------------------
--------------------------------------------------------------------------------
-------------------------------------------------------------CIEVKQANTH----FIYGF
EYLG----------ITEKLAY-TPLVKKAFLSM-SLAHFMKLGGALFGPA---GTGKTEAIKALGRSLGINVIVFCCDES
------------FDFQSLSRILIG-LCKLGCWGCFDEFNRLDEKLLSAVSTQIENIKSGIKSQKKR--------------
--------------------------------------------------------------------------------
--------------------------------------------------------------------------------
-TELLG--KSIMPDDNTGIFVTMNPG---------YVGRSELPENLKKLFFSFSMSKPDLSVIVEVLLASQGFIH----S
KYIATL-IHPFFKELSERTSDMLHYD------------------------------------------------FGLRTL
KT-VLLRCGRLLRSKNNNEEN-----------------------------------------------------------
--------------------------------LKKFELQVLLRSLSEIIIPKLI---KEDEQIFQELKEKYVPNLSFSSD
--------------------------------------------------------------------------------
--------------------------------------------------------------------------------
---------------------------------------ELAPFKHSIEQHCLENG-----FVPND-------------N
WIKKTLQVIEVSNS--NNGIMLVGESGTGKTCIRNAALHALSEIQI----------------------------------
--------------------------------------------------------------------------------
--------------------------------------------------------KDSISYVIDSKVL----SKNTLFG
RLDTTTREWTDG---------IFTKIVRQAQENLKGELDKI---------------------------------------
---------------------------------------IWIFFDGDIDP--EWAETLNSVL------------------
------DDNKLLTLPSGERLSLPT------------------------NLKLVFEIDSLKHATPATVTRCGMVWFDREVV
T---------------VEQIAKKYLFDFMSKPIHIDNANVDGQRVLL---------------------------------
--------------------------------------------------------------------------------
---------EYNHRSKSFMDTFIEN---DIQATAQYALK-------------YARITVFSEERACKTLFTMLSSYRSKLY
KFCHKNESNVVNI-------------------------------------------------------------------
---------------------------------------------------------HSFVAKAVYLSTVWSFAGDCA--
-------------------------------------ADSRHNFGKDILQLPSFDSLKDQLGLLDEKL------------
--------------------------------------------------------------------------------
--------------------------------------------------------------------------------
----------RYFDCDISLPSG----------------------------------------------------------
--------------------DWISWISKVSYKDLEP--------------------------------------------
--------------------------------------------------------------------------------
--------------------------------------------------------------------------------
----------------------------------------------------------------------------QDVT
KPSTVVPTADTLRNEDVIFSIIN----------------------QHKSLILCGPPGSGKTMCLLDALRRSPN-------
--------------------------------------------------------------------------------
----------------------------------------------------------------------------LDFI
SLNFSKETNPSTLIASLFQHCRISKTS-----GGKTLH-----PMDA-------DKWVVVFCDEINLPK-----------
--------------------------------------------PDTYGTQKVISLMRQMIEYNGFWDEKEK--------
--------------------------------------------------------------------------------
-------------------QWVELSK-IQFVGA-CNPDTDP------------------------GRNELSKRFIHLLP-
VIMIDYPEEISLRQIYQIFIDATLKLCPNLKG-----------------------------FSIALANTMIKVYLES--K
NKLS------------------------------------GVQPHYVY----SPRELTRWCKGLVECLHEKQYDRLEE--
------------------------------------------------------------------LLRLWLHEGLRLFY
DRLV--KEEERIWTKSLFK-SVLESDFPQAH-------------------------------------------------
-------------------------------------------------------------------LASVLEEPLFYTN
-----------------------------------------------------WLTSRYESVGSRDLFAFLSERLKVF--
--------------------------------------------------------------------------------
--------------------------------------------------------------------------------
--------------------------------------------------------------------------------
-----------------------CDEETEVQLILYEDLIDISLRIDRVLRQPQ--------GHMIIVGP-PTSGRSTLAK
FVS-WINGIKVVSLN-----------------------------------------------------------------
-------------------------------------------------------VSGKYSLDDFESQLKT-------LL
LRCVKGEK----------------------------------ICFLVDESSLLDVS----------FIERMNTLLANSEV
PGLFE-GDELKEFLGICKNE------------------------------------------------------------
-----------------------------------------------------------------------------AES
QGYILETQLD------LLNWFSGQLSSNLHVIFTLSELKNA-----------------------NSPNLISSPALF-NRC
VLSWIDDWSDETLHELVHKSLNEVAFDESSYTPPKGLINLEKP--YS---------------------------------
--------------------------------------------------------------------------------
--------------------------------------------------------------------------------
----------------------------------------------------LRNVLVEVLT-SIHSFKMEYESP-----
-------------IRVGNFPVKILELVDVFMRIYSLKESELEDDQRRLSNGLDKLRDCVLQVNSLKKVLSEKRDVLAT--
KDVEARQMLDEMLVNQNEAERRQEFSISTQQELTKQEREIEERRTKVVKDLEDAEPAVIAAQKGVQDIKK----------
--------------------------------------------------------------------------QHLTEI
RSMSNPPSVLKLVMESVCTLLGYK--------------------------------------------------------
-----VTNWRDVQLIIRRDD---FISCIVN-FDNESSMNED---------------------LKDFMFTQYLSRD-----
-DYNFEAANRASKACG----PLLQWVKAQLTYAEVLQKVGPLRQEVRTLENQTRITKAQLIAVHDMILELETKIEDYKVK
YSSLIRETENIKMEMERVESKVSRSTKLIED-------------------------------------------------
--------------------------------------------------------------------------------
--------------------------------------------------------------------------------
-----------------------------LTSEKDRWKTSISRFNTRRKLLIGNSIMSAAFLIYAAKEDQKGRLLFMEHL
RTVLDDFKVSYESN------------------------------------------------------------------
----------------------------------LSIPRYLVSYD-----------------------------------
-----------------------------------------------------------------------EIHKWEKID
-VVKDELSIQNFTILKYS-----------------RVPLLVDPSGNSLQQILDVFSPRK---------------------
-------------------------VCVSSFLN-----------------------------------------------
--------------------------------------------------------------------------------
--------------------------------------------------------ESLPKQLENEIRFGGVIVIKDAE-
-FLDP---IVNPILRNE------------------------------ISHTGGRRTIEING---KVVDMSAD--------
--------------------------------------------------------------------------------
----------------------------------------------------------FRMILYSRDPNLT-----LSSF
VLSRTSIIN--FAITKGSIETMILDLTLRELEPDIDVKRNSQMTLHNEFIMKLHSLEEELLSCLNST-------------
--------------------------------------------------------------------------------
-----------------------------TGAILDD-DTVLKTLANIKSESKRIDLQVDESKDIMDSVNKSRSNYMVYAR
QATALFGIIERLSFL-DTYYQCDLEVFFSIYSFALKNTKSQNQMFNF---------------------------------
--------------------------------------------------------------------------------
--------------------------------------------------------------------------------
--------------------------------------------------------------------------------
--------------------------------------------------------------------------------
-------------------------------------------------------LSQLYREAYARISPSLSNLHKITFA
LSLCFAYYASNS-RIFSEVLQSLLKAIADR--------------------------------------------------
--------------------------------------------------------------------------------
--------------------------------------------------------------------------------
--------------------------------------------------------------------------------
--------------------------------------------------------------------------------
---------------------------------------EIGEILSQISQSVDS--ESNHSWEDISEN------------
----------TVNEVCSKIQDS-SQSALSDILN-----------------------------------------------
-------------------------AIVTAGQNADSILNSFTRITSFLF---------SGVGPFSTMYDLKDWAIHQIGK
----------------------------------LSPIIMTSPTDYDPSFRVDILARVSK--------------------
------------------------TKLITISMGSKEGIESANTALDNLND-----KGPLVLLQNVHLSPSWLS-YLSKKL
ETIPKSSL------------------------------------------------------------------------
---------------------------------------------------------------------------TRIFL
TTSSKA-----------------------------QLPVALISNSNLLRFENIPSLKGIMNESFEATVSTF---------
--------------------------------------------------------------------------------
-----------------------------------------------------------------KEESNIRLHMYFLLS
WFHSLLSERMRYFP-------------VSFKEKYDISEFDLMVGHEHIKRIFDRIEY-----ERTYVTPD----------
------------------------------------------------------IIPWKEVRYLIGEITYGGKIDAMEDF
EYVNHLASLIFR-PESFDSTFNLVLN------------------------------------------------------
----------------------------------------DVTERTGETLCIPEGLSLD------------AYKKWIKE-
----LPEEAPPS---WLSLQNQDINE-----FYVTQGKEIIEQVKNVSSI------------------------------
--------------------------------------------------------------------------------
--------------------------------------------------------------------------------
--------------------------------------------------------------------------------
--------------------------------------------------------------------------------
--------------------------------------------------------------------------------
--------------------------------------------------------------------------------
--------------------------------------------------------------------------------
--------------------------------------------------------------------------------
--------------------------------------------------------------------------------
--------------------------------------------------------------------------------
--------------------------------------------------------------------------------
--------------------------------------------------------------------------------
--------------------------------------------------------------------------------
--------------------------------------------------------------------------------
--------------------------------------------------------------------------------
--------------------------------------------------------------------------------
--------------------------------------------------------------------------------
--------------------------------------------------------------------------------
--------------------------------------------------------------------------------
--------------------------------------------------------------------------------
--------------------------------------------------------------------------------
--------------------------------------------------------------------------------
--------------------------------------------------------------------------------
--------------------------------------------------------------------------------
--------------------------------------------------------------------------------
--------------------------------------------------------------------------------
--------------------------------------------------------------------------------
--------------------------------------------------------------------------------
--------------------------------------------------------------------------------
--------------------------------------------------------------------------------
--------------------------------------------------------------------------------
--------------------------------------------------------------------------------
--------------------------------------------------------------------------------
------------------------------------------------MMSDFTEVKKSNFVTDGEGIQSFDNNTNSKYG
DDTEHEIGT--NIKVICRIRPQLERDSREG--------------------------------------ERGILSVVD---
---------DKLVVVKGKEQN-----------------------------------------------------------
--------------------------------------------------------------------------------
---------------------------------------------------------------------ASFRFDRVFDS
VST-----------------------------------------------------------------------------
--------------QDDVYNYAIRS--KMEDFFH--GYN----GAVMAYGQTGSGKSFTMMGSSISDNA-----------
--------------------------------------------------------------------------------
--------------------------------------------------------------------------------
---------------------------------------------------QKGLIPRMADDMFSRIHRSTS--------
--------------------------------------------------------------------------------
--------------------------------------------------------------------------------
---------------------------------------------DTEYTVGVSYMEVY-----MEQIRDLLDPASNNGR
R---------------------------------------------------------FSIHEDKVN-------------
--------------------------------------------------------------------------------
---------------------------------------------------------------------------GVHVR
GLSQAFI----------------------------------SSSEEFLTLLKQGS------------------------K
ARAYTYTDMNFESSRSHAILQLNLTQRQVASG------------------------------------------------
--------------------------------------------------TVKKSRMFLVDLAGSEKVIRTG--------
---------------------------------------------------------------------------AMGQT
LEEAKKINSSLSTLGNVINSLTDGRST-----------------------------------------------------
---------------------------------------------------------------------HIPYRDSKLTR
ILQ-----ESLG---------------------GNSQTSLIINCSPCSK-------------------------------
--------------------------------------------------------------------------------
-------------------------------------------------DELETLSTLRFGSRAK--HIKNKVHINTELN
SIELVQKVAALEKTNMQNQLYIKRLEQEVQSLTGGKQISP----------------------------------------
---------------------SVMTDSTLVADEHSTKAWHSERTGLSKNLYTSAVQEEIERRDKKIGELENMILLMKMEQ
LKLSHQDESKLFRLESSLHDLNNKLTDLEIVNANLRRHLLLCEKIIESRDDKISKLQTLFEVQQNQVEKENSDFESKVAM
LRQHLASSVSK---------------------------------------------------------------------
--------------------------------------------------------------------------------
--------------------------------------------------------------------------------
--------------------------------------------------------------------------------
--------------------------------QKAQSTDDAGTFA--LGNISNSTDSNSTDRKSHDD-------ESTAFK
NS----QDFIP----SPKVGINLNIVKPLRGGVSSEST------------------------------------------
--------------------------------------------------------------------------------
--------------------------------------------------------------------------------
--------------------------------------------------------------------------------
--------------------------------------------------------------------------------
--------------------------------------------------------------------------------
--------------------------------------------------------------------------------
--------------------------------------------------------------------------------
--------------------------------------------------------------------------------
--------------------------------------------------------------------------------
--------------------------------------------------------------------------------
--------------------------------------------------------------------------------
--------------------------------------------------------------------------------
--------------------------------------------------------------------------------
--------------------------------------------------------------------------------
--------------------------------------------------------------------------------
--------------------------------------------------------------------------------
--------------------------------------------------------------------------------
--------------------------------------------------------------------------------
--------------------------------------------------------------------------------
--------------------------------------------------------------------------------
--------------------------------------------------------------------------------
--------------------------------------------------------------------------------
--------------------------------------------------------------------------------
--------------------------------------------------------------------------------
--------------------------------------------------------------------------------
--------------------------------------------------------------------------------
--------------------------------------------------------------------------------
--------------------------------------------------------------------------------
--------------------------------------------------------------------------------
--------------------------------------------------------------------------------
--------------------------------------------------------------------------------
--------------------------------------------------------------------------------
--------------------------------------------------------------------------------
--------------------------------------------------------------------------------
--------------------------------------------------------------------------------
--------------------------------------------------------------------------------
--------------------------------------------------------------------------------
--------------------------------------------------------------------------------
--------------------------------------------------------------------------------
--------------------------------------------------------------------------------
--------------------------------------------------------------------------------
--------------------------------------------------------------------------------
--------------------------------------------------------------------------------
--------------------------------------------------------------------------------
--------------------------------------------------------------------------------
--------------------------------------------------------------------------------
--------------------------------------------------------------------------------
--------------------------------------------------------------------------------
--------------------------------------------------------------------------------
--------------------------------------------------------------------------------
--------------------------------------------------------------------------------
--------------------------------------------------------------------------------
--------------------------------------------------------------------------------
--------------------------------------------------------------------------------
--------------------------------------------------------------------------------
--------------------------------------------------------------------------------
--------------------------------------------------------------------------------
--------------------------------------------------------------------------------
--------------------------------------------------------------------------------
--------------------------------------------------------------------------------
--------------------------------------------------------------------------------
--------------------------------------------------------------------------------
--------------------------------------------------------------------------------
--------------------------------------------------------------------------------
--------------------------------------------------------------------------------
--------------------------------------------------------------------------------
--------------------------------------------------------------------------------
--------------------------------------------------------------------------------
--------------------------------------------------------------------------------
--------------------------------------------------------------------------------
-------------------------------------MEGDDGNT--KVKVIARVRPILTQDGISSGDG-----------
-----------------------ECLVKMPLEEPGKTILTIPAHVNQNPYRASAQYKKDPLGSGV---------------
--------------------------------------------------------------------------------
--------------------------------------------------------------------------------
-------------------------KEYWFDQAVWSAD-TNSSNYME---------------------------------
--------------------------------------------------NQRFYRSIGPE--IVDDLYR--GFN----M
CILAYGQTGTGKTFTMMGRETQ----------------------------------------------------------
--------------------------------------------------------------------------------
--------------------------------------------------------------------------------
-------QDGIIPLLARDILDRRDQLILQ---------------------------------------------------
--------------------------------------------------------------------------------
--------------------------------------------------------------------------------
-RINSEVSMTYVELY-----NEQARDLMTEQHSDSK--------------------------------------------
--------------ARVREHPVR---------------------------------------------------------
--------------------------------------------------------------------------------
-------------------------------GPYVEGLKEVQV----------------------------------NEY
EDFMAALREGN------------------------ARRSTAATGSNKNSSRSHAIVTLSLKQTRFGPSHGKTDG------
-EIGYAK-------------------------------------------------------------------------
------EQLISNIKLVDLAGSERMAKTKLY--------------------------------------------------
-------------------------------NQQSRMKEGTLINQSLSVLGRCINLLSQNTSNKPSKTH-----------
--------------------------------------------------------------------------------
-------------------------VIPYRESVLTYLLK-----ENLA---------------------GNSKSYMIFCV
SPT-----------------------------------------------------------------------------
--------------------------------------------------------------------------------
-----DFEETHHTLNYANQVK--SIKTSARTNVVQLDQTLVSEEGAQKD--QLIESLRSEIDLISSKL------------
---ADTTLSSDQSYADTLVSYLEAELGKLKFENRFVKSKLAQKDDLIQELKSHMRYIEQD------ANSSIEKAAASFSK
SHFTHTLMTKTQAELTTIDRGLATFDPGKIL-------------------------------------------------
--------------------------------------------------------------------------------
--------------------------------------------------------------------------------
--------------------------------------------------------------------------------
--------------------------------------------------------------------------------
--------------------------------------------------------------------------------
--------------------------------------------------------------------------------
--------------------------------------------------------------------------------
--------------------------------------------------------------------------------
--------------------------------------------------------------------------------
--------------------------------------------------------------------------------
--------------------------------------------------------------------------------
--------------------------------------------------------------------------------
--------------------------------------------------------------------------------
--------------------------------------------------------------------------------
--------------------------------------------------------------------------------
--------------------------------------------------------------------------------
--------------------------------------------------------------------------------
--------------------------------------------------------------------------------
--------------------------------------------------------------------------------
--------------------------------------------------------------------------------
--------------------------------------------------------------------------------
--------------------------------------------------------------------------------
--------------------------------------------------------------------------------
--------------------------------------------------------------------------------
--------------------------------------------------------------------------------
--------------------------------------------------------------------------------
--------------------------------------------------------------------------------
--------------------------------------------------------------------------------
--------------------------------------------------------------------------------
--------------------------------------------------------------------------------
--------------------------------------------------------------------------------
--------------------------------------------------------------------------------
--------------------------------------------------------------------------------
--------------------------------------------------------------------------------
--------------------------------------------------------------------------------
--------------------------------------------------------------------------------
--------------------------------------------------------------------------------
--------------------------------------------------------------------------------
--------------------------------------------------------------------------------
--------------------------------------------------------------------------------
--------------------------------------------------------------------------------
--------------------------------------------------------------------------------
--------------------------------------------------------------------------------
--------------------------------------------------------------------------------
--------------------------------------------------------------------------------
--------------------------------------------------------------------------------
--------------------------------------------------------------------------------
--------------------------------------------------------------------------------
--------------------------------------------------------------------------------
--------------------------------------------------------------------------------
--------------------------------------------------------------------------------
--------------------------------------------------------------------------------
--------------------------------------------------------------------------------
--------------------------------------------------------------------------------
--------------------------------------------------------------------------------
--------------------------------------------------------------------------------
--------------------------------------------------------------------------------
--------------------------------------------------------------------------------
--------------------------------------------------------------------------------
--------------------------------------------------------------------------------
--------------------------------------------------------------------------------
--------------------------------------------------------------------------------
--------------------------------------------------------------------------------
--------------------------------------------------------------------------------
--------------------------------------------------------------------------------
--------------------------------------------------------------------------------
--------------------------------------------------------------------------------
--------------------------------------------------------------------------------
--------------------------------------------------------------------------------
--------------------------------------------------------------------------------
--------------------------------------------------------------------------------
--------------------------------------------------------------------------------
--------------------------------------------------------------------------------
--------------------------------------------------------------------------------
--------------------------------------------------------------------------------
--------------------------------------------------------------------------------
------------------------------------------------------------------------------MD
S--NIQVVVRCRGRNAREIQAKSP------------------------------------VMVELPSDTFSSADP-----
-SITVNQNQQVSGFLNSMNS------------------------------------------------------------
--------------------------------------------------------------------------------
-------------------------------------------------------------KTYSVDQIYGSQAD-----
--------------------------------------------------------------------------------
------QQLLFEKVAMP--LFQDFLN--GIN----VTILAYGQTGTGKTYTMCGNGDFDVDMKDSGNEEPHLHE------
--------------------------------------------------------------------------------
--------------------------------------------------------------------------------
-------------------------------------------QAGIIPRVLGELFSALDRM------------------
--------------------------------------------------------------------------------
--------------------------------------------------------------------------------
-------------------------------------DSDYVVKCSFIELY-----NEELKDLLNDDSERNK--------
--------------------------------------------------LRMFESKRPVYN------------------
--------------------------------------------------------------------------------
-------------------------------------------------------------------SLFIQNLQEKYI-
---------------------------------NNTIEGLSILQKGL------------------------MKRKTASTK
LNDVSSRSHTIFTINLYKKGEND---------------------------------------------------------
------------------------------------------LFKVSKINLADLAGSENINRSG----------------
-------------------------------------------------------------------AVNQRAKEAGSIN
QSLLTLGRVINSLSEKSTLSSSVS--------------------------------------------------------
-------------------------------------------------------------HIPYRESKLTRLLQ-----
DSIG---------------------GKTKTTLIATISPAKM---------------------------------------
--------------------------------------------------------------------------------
-----------------------------------------NLEETISTLEYASRAK--NIQNKPQLGQECETTLKKILL
KDMSKEITKLNNELIATRSKN--GIWMDEKNYQSLIDENESLKADLTETKSSVNGLQAKIEQLTEIKRTSETDMKKYRTQ
LQDCDSKIKDFQLNELNFKRQMEYYEQKVNELNDQIKKVNEDYRVSELRLNRIVQEGINSVISQIDHIITDLRDSRDDSE
EKISNTM--------LEFEQKLQKNKDSLTVSTNSAASQIEKLLQHIPSLMNNIVKGFSTFRTEIRNHDNKVEKDLSRSK
SLNNALSSYIEKDHLQQANLNSNIERIISEKINDSIVQSKEAMIAKFREFVDTSCKNQEHLVKDALHFFSDSIITSEKKN
LTDNHDRWRQSTDKIHDDIGEETKELCSGYGVFEKKSSDLIKSTAEDISSKLSTVVNADIKSVSAMASK---------ID
LKEDIP-TVRATMGSVLNKDAHLCNSWSALKTRLGEIQTHATKDHFQSSPTSHVTHIS----------SSMEEVKSPSHS
ISPRRRTKSPSVTQVSPRKSPLKRSST----------------------SNLNSSVLTLQKSKIPQLQRLNSD-------
-------KENITADLKRRRIEDSGTVNE----------------------------------------------------
--------------------------------------------------------------------------------
--------------------------------------------------------------------------------
--------------------------------------------------------------------------------
--------------------------------------------------------------------------------
--------------------------------------------------------------------------------
--------------------------------------------------------------------------------
--------------------------------------------------------------------------------
--------------------------------------------------------------------------------
--------------------------------------------------------------------------------
--------------------------------------------------------------------------------
--------------------------------------------------------------------------------
--------------------------------------------------------------------------------
--------------------------------------------------------------------------------
--------------------------------------------------------------------------------
--------------------------------------------------------------------------------
--------------------------------------------------------------------------------
--------------------------------------------------------------------------------
--------------------------------------------------------------------------------
--------------------------------------------------------------------------------
--------------------------------------------------------------------------------
--------------------------------------------------------------------------------
--------------------------------------------------------------------------------
--------------------------------------------------------------------------------
--------------------------------------------------------------------------------
--------------------------------------------------------------------------------
--------------------------------------------------------------------------------
--------------------------------------------------------------------------------
--------------------------------------------------------------------------------
--------------------------------------------------------------------------------
--------------------------------------------------------------------------------
--------------------------------------------------------------------------------
--------------------------------------------------------------------------------
--------------------------------------------------------------------------------
--------------------------------------------------------------------------------
--------------------------------------------------------------------------------
--------------------------------------------------------------------------------
--------------------------------------------------------------------------------
--------------------------------------------------------------------------------
--------------------------------------------------------------------------------
--------------------------------------------------------------------------------
--------------------------------------------------------------------------------
--------------------------------------------------------------------------------
--------------------------------------------------------------------------------
--------------------------------------------------------------------------------
--------------------------------------------------------------------------------
--------------------------------------------------------------------------------
--------------------------------------------------------------------------------
--------------------------------------------------------------------------------
--------------------------------------------------------------------------------
--------------------------------------------------------------------------------
--------------------------------------------------------------------------------
--------------------------------------------------------------------------------
--------------------------------------------------------------------------------
--------------------------------------------------------------------------------
--------------------------------------------------------------------------------
--------------------------------------------------------------------------------
--------------------------------------------------------------------------------
--------------------------------------------------------------------------------
--------------------------------------------------------------------------------
--------------------------------------------------------------------------------
--------------------------------------------------------------------------------
--------------------------------------------------------------------------------
--------------------------------------------------------------------------------
--------------------------------------------------------------------------------
--------------------------------------------------------------------------------
--------------------------------------------------------------------------------
--------------------------------------------------------------------------------
--------------------------------------------------------------------------------
--------------------------------------------------------------------------------
--------------------------------------------------------------------------------
--------------------------------------------------------------------------------
-------------MTSAVGNGSAQIEVPIDSKSSKSS--SITVAVRVRPFTPTEESNLITPT------------------
------------------NERVF-LGDG---------SLSSKQNNDNDAS--------------------------RDSN
SLMPKGIRKILNVVDDRMLIFDPPETNPLAHMQKNAFPNAKSP-RIRE--------------------------------
--------------------------------------------------------------------------------
-----------------HRFVFDKLFDMSAS-------------------------------------------------
------------------------------------------QDDIFNSTTRP--LLDSVLD--GYN----ATVFAYGAT
GCGKTYTISGTPM-------------------------------------------------------------------
--------------------------------------------------------------------------------
-------------------------------------------------------------------------------D
PGVIFLTMKELYGRINSLSD------------------------------------------------------------
--------------------------------------------------------------------------------
-------------------------------------------------------------------------TKIIDVS
LSFLEIY-----NETIRDLLQPETDYKK----------------------------------------------------
------LILREDANN-----------------------------------------------------------------
--------------------------------------------------------------------------------
-----------------------SITVSNLSTHKP----------------------------------NSVEEVMDLII
KGN------------------------QNRTSSPTEANSTSSRSHAVLQINVIQKERTASICE-----------------
------------------------------------------------------------------------------DH
TFATFTIIDLAGSERAAATK------------------------------------------------------------
-----------------------NRGARLNEGANINKSLLALGNCINALCDPKRRN------------------------
--------------------------------------------------------------------------------
-----------------HVPYRDSKLTRLLK-----FSLG---------------------GNCKTVMIVCVSPSSQ---
--------------------------------------------------------------------------------
-----------------------------------------------------------------------------HYD
ETLNTLKYADRAK--EIKTKL-IRNRHSLDRHVGSYLKMITEQKQEIEELRSREQEVRQECARKHNKIHEGYLKDILNHI
SNLKTSLLK---QHQEKWRKFFTLAKRKILMVQKLRAETLLYHINVHQQVIN--------ISQELNTLCNFTEQLISKLD
VQISDLEQQFI--QLGELDHILTESSRSILKKLKENEYWNDTY-SDIFESLVNSLRDDLEKEVFFNSSILYDHLLYEIND
FDFLPKSFSDVLCQILSPEKKTA-----------DDYSSQLASMLKHANDTTQSMVNGDFDYTIEQITSEFLTRKSDL--
------------------------------------SDRARERSSIPRLNETPSLSKPRESKRTSNSPLRSSPPRGLKKS
TKN-------AIPSLSSKMAKKVRWNMPGNNV--------------------------------PIDESDMSLDDINS--
----------------------------------------------QENTFLKSDVDDDSPLANTVLDKSELVDDLDFKF
DPSLDSPPLFKVS-NNS-NYSISRDVAKSKTRPQRSI-------------SLANRQLLPNDNDEGQTKLPLLNKEASTKL
VRPNQASSPESGTGFNIANIGNSYLPGPQSRTKFKMHSLGAPARIINKYN---MNESSARNIDSNGSEKVD---------
--------------------------------------------------------------------------------
--------------------------------------------------------------------------------
--------------------------------------------------------------------------------
--------------------------------------------------------------------------------
--------------------------------------------------------------------------------
--------------------------------------------------------------------------------
--------------------------------------------------------------------------------
--------------------------------------------------------------------------------
--------------------------------------------------------------------------------
--------------------------------------------------------------------------------
--------------------------------------------------------------------------------
--------------------------------------------------------------------------------
--------------------------------------------------------------------------------
--------------------------------------------------------------------------------
--------------------------------------------------------------------------------
--------------------------------------------------------------------------------
--------------------------------------------------------------------------------
--------------------------------------------------------------------------------
--------------------------------------------------------------------------------
--------------------------------------------------------------------------------
--------------------------------------------------------------------------------
--------------------------------------------------------------------------------
--------------------------------------------------------------------------------
--------------------------------------------------------------------------------
--------------------------------------------------------------------------------
--------------------------------------------------------------------------------
--------------------------------------------------------------------------------
--------------------------------------------------------------------------------
--------------------------------------------------------------------------------
--------------------------------------------------------------------------------
--------------------------------------------------------------------------------
--------------------------------------------------------------------------------
--------------------------------------------------------------------------------
--------------------------------------------------------------------------------
--------------------------------------------------------------------------------
--------------------------------------------------------------------------------
--------------------------------------------------------------------------------
--------------------------------------------------------------------------------
--------------------------------------------------------------------------------
--------------------------------------------------------------------------------
--------------------------------------------------------------------------------
--------------------------------------------------------------------------------
--------------------------------------------------------------------------------
--------------------------------------------------------------------------------
--------------------------------------------------------------------------------
--------------------------------------------------------------------------------
--------------------------------------------------------------------------------
--------------------------------------------------------------------------------
--------------------------------------------------------------------------------
--------------------------------------------------------------------------------
--------------------------------------------------------------------------------
--------------------------------------------------------------------------------
--------------------------------------------------------------------------------
--------------------------------------------------------------------------------
--------------------------------------------------------------------------------
--------------------------------------------------------------------------------
--------------------------------------------------------------------------------
--------------------------------------------------------------------------------
--------------------------------------------------------------------------------
--------------------------------------------------------------------------------
--------------------------------------------------------------------------------
--------------------------------------------------------------------------------
--------------------------------------------------------------------------------
--------------------------------------------------------------------------------
--------------------------------------------------------------------------------
--------------------------------------------------------------------------------
---------MDNSVGANEWDSMGNSARELNDTTGVLQDVSNTRINSQDSDSTQAQKSTLSPRKRLHSAGNRQSIPAYNSS
NASRRSSMIRFDSRFSDAPDGDRDTARRSYNSSRIKNRIKNKREELNRLNTQVMTLKTQRANQEFENFKLEDRAIVLKEK
LGTLNEEIEELKHHESESFKELEYKYQLTTKSLGLSHEEKIHKLKEEISSDIETLIEESVRRNGKKKESLLEERDNLLKQ
IKVQ-EQELNRKLIKLKEDYNKKLIMLDKGMDDNISSLKQELNTLQEAREDTDRRCVYLQSDEIPNLKTLNEKLNKKLNH
LKIKFHSKDMEISNLKNQILSLSTTRTNIEKTFESKDASIKYFNEKSLALNDKLTDYEHERRVLHNRLQELKG--NIRVY
CRIRPINGEVIKKDS-ESTDMIPMEF--------------------------SSDDFNEEANQ----------ELTISKE
PISEYP----SSYSLHNKVSNS----------------------------------------------------------
--------------------------------------------------------------------------------
-----------------------------------------------------HKFQFDKIFSPETS-------------
------------------------------------------------------------------------------NQ
EIFEELSQ---LVQSSLD--GYN----VCVFAYGQTGSGKTWTMSHP---------------------------------
--------------------------------------------------------------------------------
--------------------------------------------------------------------------------
-----------------------------------EDGMIPSSINKIFNDINTLKSK-----------------------
--------------------------------------------------------------------------------
--------------------------------------------------------------------------------
-----------------------------GWDYNVEGQCLEIY-----NETIIDLLSPSTNLNKK---------------
------------------------------------------LEIKHDDVNQ----------------------------
--------------------------------------------------------------------------------
-----------------------------------------------------------VTSVTNLTSSKL---------
-------------------------ETKEQARQLLHRAM------------------------QNRSTASTKSNERSSRS
HSIFMLKFEGTNKMSN----------------------------------------------------------------
----------------------------------EKSSGTLNLIDLAGSERLSSSQ------------------------
-----------------------------------------------------------VRGERLKETQAINKSLSCLGD
VIYSLGQQQ-NGINQH----------------------------------------------------------------
-----------------------------------------------------HIPYRNSKLTYLLK-----HSLG----
-----------------GNAKTLMFVNISPLLK-----------------------------------------------
--------------------------------------------------------------------------------
---------------------------------NFNETLNSLRFATKVN--STKLGSK----------------------
--------------------------------------------------------------------------------
--------------------------------------------------------------------------------
--------------------------------------------------------------------------------
--------------------------------------------------------------------------------
--------------------------------------------------------------------------------
--------------------------------------------------------------------------------
--------------------------------------------------------------------------------
--------------------------------------------------------------------------------
--------------------------------------------------------------------------------
--------------------------------------------------------------------------------
--------------------------------------------------------------------------------
--------------------------------------------------------------------------------
--------------------------------------------------------------------------------
--------------------------------------------------------------------------------
--------------------------------------------------------------------------------
--------------------------------------------------------------------------------
--------------------------------------------------------------------------------
--------------------------------------------------------------------------------
--------------------------------------------------------------------------------
--------------------------------------------------------------------------------
--------------------------------------------------------------------------------
--------------------------------------------------------------------------------
--------------------------------------------------------------------------------
--------------------------------------------------------------------------------
--------------------------------------------------------------------------------
--------------------------------------------------------------------------------
--------------------------------------------------------------------------------
--------------------------------------------------------------------------------
--------------------------------------------------------------------------------
--------------------------------------------------------------------------------
--------------------------------------------------------------------------------
--------------------------------------------------------------------------------
--------------------------------------------------------------------------------
--------------------------------------------------------------------------------
--------------------------------------------------------------------------------
--------------------------------------------------------------------------------
--------------------------------------------------------------------------------
--------------------------------------------------------------------------------
--------------------------------------------------------------------------------
--------------------------------------------------------------------------------
--------------------------------------------------------------------------------
--------------------------------------------------------------------------------
--------------------------------------------------------------------------------
--------------------------------------------------------------------------------
--------------------------------------------------------------------------------
--------------------------------------------------------------------------------
--------------------------------------------------------------------------------
--------------------------------------------------------------------------------
--------------------------------------------------------------------------------
--------------------------------------------------------------------------------
--------------------------------------------------------------------------------
--------------------------------------------------------------------------------
--------------------------------------------------------------------------------
--------------------------------------------------------------------------------
--------------------------------------------------------------------------------
--------------------------------------------------------------------------------
--------------------------------------------------------------------------------
--------------------------------------------------------------------------------
--------------------------------------------------------------------------------
--------------------------------------------------------------------------------
--------------------------------------------------------------------------------
--------------------------------------------------------------------------------
--------------------------------------------------------------------------------
--------------------------------------------------------------------------------
--------------------------------------------------------------------------------
--------------------------------------------------------------------------------
--------------------------------------------------------------------------------
--------------------------------------------------------------------------------
--------------------------------------------------------------------------------
--------------------------------------------------------------------------------
--------------------------------------------------------------------------------
--------------------------------------------------------------------------------
--------------------------------------------------------------------------------
--------------------------------------------------------------------------------
--------------------------------------------------------------------------------
--------------------------------------------------------------------------------
--------------------------------------------------------------------------------
---------------------------------------------------------MSSVRTPLKSRASLMNISISNEK
T---------------PSVGSAKSRSGFTELRRPSTSRMHRSTTPRG------------------------SNNGRPSSA
AERTQ-GSGSRPSTPSFLR---RQEPYTG--SITVSIRPNPYSYNPAHGA------------------------------
-----------------------------SWEIDDQNNTITNVTDA----------------------------------
--------------------------------------------------------------------------------
--------------------------------------------------------------------------------
---------ALLNFDNVFAPDPRLT-------------------------------------------------------
----------------------------------NREVYQRACYN--TVEQCIHE-GFN----GTIFAYGMTGSGKTFSM
RGDQK---------------------------------------------------------------------------
--------------------------------------------------------------------------------
-----------------------------------------------------------------------DPGIVKLAI
DDIFQFIDSSKP--------------------------------------------------------------------
--------------------------------------------------------------------------------
-----------------------------------------------------------------SKQVSLTLSYIEIY-
----NERIVDLLHSDSNAAE----------------------------------------------------------LR
IRDDPVY-------------------------------------------------------------------------
--------------------------------------------------------------------------------
---------------GTRVTGVLSPTI----------------------------------HSKEEMMQYIRQGD-----
-------------------NIRKTRATDFNSRSSRSHSILQIRINTIDIEQN----------------------------
----------------------------------------------------------------------TEQNSTLSLC
DLAGSEKAT-----------------------------------------------------------------------
---------------SSVERRKEGAYINKSLLALSNVINKLSLASN-LASP-SGNTE-----------------------
--------------------------------------------------------------------------------
---------HIPYRDSKLTRLLQ-----PALS---------------------GSSLISIVCTIHLGSFNMTNANQS---
--------------------------------------------------------------------------------
---------------------------------------------------------------------CIPETYNTLRF
AARAK--DIVISVKRNKKVSLGDN--------------EITKVMEDMKKLIESQKREIISLRSGSDHS------------
--------------------------------------------DPEMTASVDELR-ARIASLSAENRLLYEKLEHLTRL
ND-------------------------------------LQRTETIMLRNDSINDILGSGLDSKA-------SQIMIANL
EDFYKRVNHELEEHKAYISRLEDQLRNDHRGMLLR---------------------------------------------
--------------------------------------------------------------ADDQKENQRKVSDYSIEA
VLKDQEEEILHLKELLNDKDHIIKNLTRTTKLRKLIDDNS--------------------LSWDPSVKLNEPKNIL----
--------------------------------------------------------------------------------
--------------------------------------------------------------------------------
--------------------------------------------------------------------------------
--------------------------------------------------------------------------------
--------------------------------------------------------------------------------
--------------------------------------------------------------------------------
--------------------------------------------------------------------------------
--------------------------------------------------------------------------------
--------------------------------------------------------------------------------
--------------------------------------------------------------------------------
--------------------------------------------------------------------------------
--------------------------------------------------------------------------------
--------------------------------------------------------------------------------
--------------------------------------------------------------------------------
--------------------------------------------------------------------------------
--------------------------------------------------------------------------------
--------------------------------------------------------------------------------
--------------------------------------------------------------------------------
--------------------------------------------------------------------------------
--------------------------------------------------------------------------------
--------------------------------------------------------------------------------
--------------------------------------------------------------------------------
--------------------------------------------------------------------------------
--------------------------------------------------------------------------------
--------------------------------------------------------------------------------
--------------------------------------------------------------------------------
--------------------------------------------------------------------------------
--------------------------------------------------------------------------------
--------------------------------------------------------------------------------
--------------------------------------------------------------------------------
--------------------------------------------------------------------------------
--------------------------------------------------------------------------------
--------------------------------------------------------------------------------
--------------------------------------------------------------------------------
--------------------------------------------------------------------------------
--------------------------------------------------------------------------------
--------------------------------------------------------------------------------
--------------------------------------------------------------------------------
--------------------------------------------------------------------------------
--------------------------------------------------------------------------------
--------------------------------------------------------------------------------
--------------------------------------------------------------------------------
--------------------------------------------------------------------------------
--------------------------------------------------------------------------------
--------------------------------------------------------------------------------
--------------------------------------------------------------------------------
--------------------------------------------------------------------------------
--------------------------------------------------------------------------------
--------------------------------------------------------------------------------
--------------------------------------------------------------------------------
--------------------------------------------------------------------------------
--------------------------------------------------------------------------------
--------------------------------------------------------------------------------
--------------------------------------------------------------------------------
--------------------------------------------------------------------------------
--------------------------------------------------------------------------------
--------------------------------------------------------------------------------
--------------------------------------------------------------------------------
--------------------------------------------------------------------------------
--------------------------------------------------------------------------------
--------------------------------------------------------------------------------
--------------------------------------------------------------------------------
--------------------------------------------------------------------------------
--------------------------------------------------------------------------------
--------------------------------------------------------------------------------
--------------------------------------------------------------------------------
--------------------------------------------------------------------------------
--------------------------------------------------------------------------------
--------------------------------------------------------------------------------
--------------------------------------------------------------------------------
--------------------------------------------------------------------------------
--------------------------------------------------------------------------------
--------------------------------------------------------------------------------
--------------------------------------------------------------------------------
--------------------------------------------------------------------------------
--------------------------------------------------------------------------------
--------------------------------------------------------------------------------
--------------------------------------------------------------------------------
--------------------------------------------------------------------------------
--------------------------------------------------------------------------------
-------------MAIVKRGGRSKAK-QQAPPTK----------------SGIKKAEFEFH--KKKEVG--VSDLTLLTK
IT--------------------DEAINENLQKRFM-----------------------------NDTIYTYIG-----HV
LISVNPFRDLG--------------------IYTTSTLNEYKGRN-----------------------------------
-------------------------------------------------------------------------------R
LEVPPHVFAIAESMYYNLKSYG----------------------------------------------------------
-----DNQCVIISGESGAGKTEAAKQIMQYIAYVSVDDQAGANSEGIS--------------------------------
--------------------------------------------------------------------------------
--------------------------------------------------------------------------------
--------------------------------------------------------------------------------
------------------------------------------------------------KIKDM--VLA-----TNPLL
ESFGCAKTLRNNN-----SSRHGKYLEIYFDPSTYH--------------------------------------------
---------------------------------PSAAHITNYLLEKQRIV------------------------------
----------SQITNERNFHIFYQFTKNCPP-------------------------------------------------
---------------------------------------------------------QYQQAYGIQ--------------
-------------------GPESYIYTSAAR-------------------------------------------------
---------------------------------------------------------------------------CIDVD
GINDSKDFNDTLKAMQIIG----------------LTQDEQDNIFRVLASILWIGNISFVEDE-----------------
----NGNAIPRDES------------------------------------------------------------------
---VTNFVAYLLNVEP-------------------VILKTAFVQRVMQTSHGMRR---------------GSTYHVPLNI
--------------VQATAVRDALAKGLYNNLFDWIVERVNLSLKNTDVSSER---------------------------
--------------------------------------------------------------------------------
--------------------------------------------KSIGILDIYGFEIFEH--------------------
-----------------------------------NSFEQICINYVNEKLQQI-FIQLTLKAEQDEYVQEQIKWT-----
------------------------------------------------------PINY----------FNNKVVCDLIEA
MK-------------------------------------------------PHPGLFAALNDSVKTAHADSDA-------
------------------ADQVFAQRLSMVGAN-----------------------------------------------
--------NSHFEDRRG---------------------------------------------------------------
------------------------------------------------------------------KFIIKHYAG---DV
TYDVA------------------GMTDKNKDAMLRDLLEVLSTSTN----------------------------------
--------------GFVSKV--LFPPELLASLTDSKK-------------------------------------------
--------------------------------------------------------------------------------
--------------------------------------------------------------------------------
-----------------------------------------------------------------------------RPE
SASDKIK----RSANLLVDTLS---------------------------------------QCQPSYIRTIKPNQ-----
--------------------------------------------------------------------------------
-------------------------------------------TKRPKEYD-NHQVLHQVKYLGLKENV-RIRRAG----
---------------FAYRTTFEKFVQRFYLLSPKTGYAGDYIWT-----------------------------------
-----------------------------------------------------------------------GDDISAVKE
ILRSCFIPE-----------------------------------------------------------------------
--------------------------------------------------------SEFQLGTT-KVFIKTPETLFGLED
MRDK--YWHNMAARIQRAWRRYLKRKEDAAKTMQRAWKNKTHGNQ-----------------------------------
--------------------------------------------------------------------------------
--------------------------------------------------------------------------------
-----------------------------------------------------------------------------FEQ
LRDYGNSLLKG-QKERRRLSMLGS-RAFMGDYLGCND------SSG-YGRYILNQIGIQ--QKIIFSGNGEILVSKFGRS
SKRLPRIFLLD-KSNLYVIAQVLVDKRL--QLQ-------KEFVVPV-SSINYVGLSTYQDNWVAVSLHSPTPTTPDLFI
NLD---------------------LKSELVTHLKKLNPG------------------------------------LTIKI
GPTVSYQKKPGKYHTIKFEISNAANVPRNS----DLYKSGTVTVRQGLPATGKNPKKPRGPPSKVDFSKYYNRG---KTM
KASNSYQTHNLRSQHTYNGSQGTS-PAASSAVYGNSRIHKPAPAS--LNQT---------QTYPEPTVPTAPQQT-----
---------------------------------------------SNQKPVPPRPVKKTAPAPPAKKNVAPPPP------
--------------------------------------------------------------------------------
-----PPPPSLSAKPKFPTYKAAYDFQGTGSGSELPISKDTVVYITRKEASG--WWLAKTLDEKS-------EGWVPAAY
VVECDPPS---GATSKPSSSQAEEPAS-----------------------------------------------------
--NSASKTANDQYSSPSQPSNANANG-LSNGLAEALKAKKTEEATLAGS-----LADALKKRKGAAIESEDE-----EEA
EDDDDW--------------------------------------------------------------------------
--------------------------------------------------------------------------------
--------------------------------------------------------------------------------
--------------------------------------------------------------------------------
--------------------------------------------------------------------------------
--------------------------------------------------------------------------------
--------------------------------------------------------------------------------
--------------------------------------------------------------------------------
--------------------------------------------------------------------------------
--------------------------------------------------------------------------------
--------------------------------------------------------------------------------
--------------------------------------------------------------------------------
--------------------------------------------------------------------------------
--------------------------------------------------------------------------------
--------------------------------------------------------------------------------
--------------------------------------------------------------------------------
--------------------------------------------------------------------------------
--------------------------------------------------------------------------------
--------------------------------------------------------------------------------
--------------------------------------------------------------------------------
--------------------------------------------------------------------------------
--------------------------------------------------------------------------------
--------------------------------------------------------------------------------
--------------------------------------------------------------------------------
--------------------------------------------------------------------------------
--------------------------------------------------------------------------------
--------------------------------------------------------------------------------
--------------------------------------------------------------------------------
--------------------------------------------------------------------------------
--------------------------------------------------------------------------------
--------------------------------------------------------------------------------
--------------------------------------------------------------------------------
--------------------------------------------------------------------------------
--------------------------------------------------------------------------------
--------------------------------------------------------------------------------
--------------------------------------------------------------------------------
--------------------------------------------------------------------------------
--------------------------------------------------------------------------------
--------------------------------------------------------------------------------
--------------------------------------------------------------------------------
--------------------------------------------------------------------------------
--------------------------------------------------------------------------------
--------------------------------------------------------------------------------
--------------------------------------------------------------------------------
--------------------------------------------------------------------------------
--------------------------------------------------------------------------------
--------------------------------------------------------------------------------
--------------------------------------------------------------------------------
--------------------------------------------------------------------------------
--------------------------------------------------------------------------------
--------------------------------------------------------------------------------
--------------------------------------------------------------------------------
--------------------------------------------------------------------------------
--------------------------------------------------------------------------------
--------------------------------------------------------------------------------
--------------------------------------------------------------------------------
--------------------------------------------------------------------------------
--------------------------------------------------------------------------------
--------------------------------------------------------------------------------
--------------------------------------------------------------------------------
--------------------------------------------------------------------------------
--------------------------------------------------------------------------------
--------------------------------------------------------------------------------
-----------------------------------------------------------------------------MVS
SYEVGTRCWYPDEKEGWVGAVVKSNTKKGD-----------------KSFVLTLESEQDPEKTFEIETDN----LSDDND
KLPPLRNPPILEA--AEDLTNLSYLN--------------------EPAVLHAIKLRYS---------------------
--------QLNIYTYSG-----IVLIATNPFQRVDQ-------------------LYSQDIIQAYAGKR-----------
--------------------------------------------------------------------------------
-----------------------RGELDPHLFAIAEDAYRCMKLDG----------------------------------
-----------------------------QNQTIVVSGESGAGKTVSAKYIMRYFASVEEDSELESNIG-----------
----------------------TEHKSDMS--------------------------------------------------
--------------------------------------------------------------------------------
--------------------------------------------------------------------------------
--------------------------------------------------------------------------------
----EVEKQ--ILA-----TNPIMEAFGNAKTTRNDN-----SSRFGKYLEILFDKETS---------------------
---------------------------------------------------------IIGARIRTYLLERSRLV------
----------------------------------FQPKTERNYHIFYQLLAGMDP-------------------------
--------------------------------------------------------------------------------
-KDKELLGLT---------------------------------SAEDYKYTNQGG-------------------------
--------------------------------------------------------------------------------
-------------------FVKIDGVDDAKEFKDTKEALSLIG----------------VSDTEQMEVYKILAALLHIGN
IEIAAT----------------------RNDAILHSDEP-----------------------------------------
---------------------------NLVRACEILGIDA-------------------AGFSKWCVKKQITTR------
--------------SEKIISNLSH--------------SQALVARDSFAKYIYSSLFDWLVDYVNQDLCPPEISSRVK--
--------------------------------------------------------------------------------
--------------------------------------------------------------------SFIGVLDIYGFE
HFEK-------------------------------------------------------NSFEQFCINYANEKLQQE-FN
QHVFKLEQEEYVKEEIEWS-----------------------------------------------------------FI
DF----------SDNQPCISLIE----------------------------------------------------NKLGI
LSLLDEESRLPAG-----------------------------NDQSWVEKMYQTLDKEPT--------------------
--------------------------------NTVFKKPRFGNN------------------------------------
--------------------------------------------------------------------------------
----------KFIVSHYAH---DVTYDID------------------GFIEKNRDTVGEGHLEVLKSTSN----------
--------------------------------------KLLQS---ILAIIEKNASEVEAAKAPTA-SKIRSVAS-----
--------------------------------------------------------------------------------
--------------------------------------------------------------------------------
--------------------------------------------------------------------------------
---------------------KKPTLGSIFK----NSLIELMKTID----------------------------------
-----STNVHYIRCIKPNE-------------------------------------------------------------
-------------------------------------------------------------------EKKAWEFD-SLMV
LSQLRACGVLETI-RISCAG-------------------FPSRWSYVEFADRYHILVDSSLWMEVMSSETSQ--------
--------------------------------------------------------------------------------
---------------ESVTDLCNKILLNNIDDK-----------------------------------------------
--------------------------------------------------------------------------------
SKYQLGNT-KIFFKA-GMLARFEKLRSD--KLYQSAVMIQKNLRRRYFRDKYLDIRKSHISLQALVAG---HIVRARIKR
ERETEAAIRIQTAIRGFVARKKIQEAYNSIVILQKSIRGLHARRNLLKAKSENSAVVLQKSWRGYTARKDYKKSLKASVL
IQSCIRRKLAGKELQKLRTEAKSVNHLKEVSYKLENKVIELTQSLTSKIQDNKKLVQQIEQLKGLLAQSSDAHETLKSRE
LEFNQKFDDQNAEYRGEIEGLNRELESVRAEFTSAEKKIEELTKEQAELRQEVKRNIDELNEAKNALLKRDTIE-VDLKT
YIEQLKSEIATLQSQQKD------VNVAKARNVSAKRHSSAFGYSNNNSLEQNNRP------------------------
--------------------------------------------------------------------------------
--------------------------------------------------------------------------------
--------------------------------------------------------------------------------
--------------------------------------------------------------------------------
--------------------------------------------------------------------------------
--------------------------------------------------------------------------------
--------------------------------------------------------------------------------
----------VSVIAVSNDDDADVDDINDELFKLLRDSRQLHREIVDGLLKGLKIPPAGVAADLTRKEVLFPARIIIIIL
SDMWRLGLTKESEEFLGEVLAAIQQ---IVSLLKDD-------DVIPNGAFWLSNTHELYSFVSYAQQTIIANDTLSHE-
------MSEEEFDEYLKLVAVVKEDFESLSYNIYNMWMKKMEKDLEKKAVSAVVLSQSLPGFMAPENSP-----FLSKVF
S-----QGIQYKMDDILSFFNNVYWSMKSYFIEFEVMNEVIIELLRFVDALCFNDLIMRRNFLSWKRGLQLNYNVTRLEE
WCKGHEIQEGSTYLSHLLQAAKLLQLRKNTPEDIEIIYE----ICYALKPIQIQKLISQYYVADYET--PIAPNVLQAVA
DKVKATDGT-------------NNDELFEMVSTDGHFNDPFRTVNLRPFSRVEAYVPAWLSLPVIRRIVELVAKNASVQE
AMNSGEQNGHIQESAN----------------------------------------------------------------
--------------------------------------------------------------------------------
--------------------------------------------------------------------------------
--------------------------------------------------------------------------------
--------------------------------------------------------------------------------
--------------------------------------------------------------------------------
--------------------------------------------------------------------------------
--------------------------------------------------------------------------------
--------------------------------------------------------------------------------
--------------------------------------------------------------------------------
--------------------------------------------------------------------------------
--------------------------------------------------------------------------------
--------------------------------------------------------------------------------
--------------------------------------------------------------------------------
--------------------------------------------------------------------------------
--------------------------------------------------------------------------------
--------------------------------------------------------------------------------
--------------------------------------------------------------------------------
--------------------------------------------------------------------------------
--------------------------------------------------------------------------------
--------------------------------------------------------------------------------
--------------------------------------------------------------------------------
--------------------------------------------------------------------------------
--------------------------------------------------------------------------------
--------------------------------------------------------------------------------
--------------------------------------------------------------------------------
--------------------------------------------------------------------------------
--------------------------------------------------------------------------------
--------------------------------------------------------------------------------
--------------------------------------------------------------------------------
--------------------------------------------------------------------------------
--------------------------------------------------------------------------------
--------------------------------------------------------------------------------
--------------------------------------------------------------------------------
--------------------------------------------------------------------------------
--------------------------------------------------------------------------------
--------------------------------------------------------------------------------
--------------------------------------------------------------------------------
--------------------------------------------------------------------------------
--------------------------------------------------------------------------------
--------------------------------------------------------------------------------
--------------------------------------------------------------------------------
--------------------------------------------------------------------------------
--------------------------------------------------------------------------------
--------------------------------------------------------------------------------
--------------------------------------------------------------------------------
--------------------------------------------------------------------------------
--------------------------------------------------------------------------------
--------------------------------------------------------------------------------
--------------------------------------------------------------------------------
--------------------------------------------------------------------------------
--------------------------------------------------------------------------------
--------------------------------------------------------------------------------
--------------------------------------------------------------------------------
--------------------------------------------------------------------------------
--------------------------------------------------------------------------------
--------------------------------------------------------------------------------
--------------------------------------------------------------------------------
--------------------------------------------------------------------------------
--------------------------------------------------------------------------------
----------------MSGEDNGFGSKNWVWVPDGKGF--FAKGYVTDYAE-DSTCKVTVVDGN----------------
---------------QEVQKVIKNDDLQSCNPSKFNK--CDDMAELTHLN--------------------EPSVVYNLFL
RYN-----------------------------DNLIYTYSG-----LFLVAINPYKSLP--------------------I
YDSKTLKRYNSPS-------------------------------------------------------------------
-----------------------------------------------EERLPPHIFATAEGTYRNLLKNV----------
-----------------------------------------------------KDQSILVTGESGAGKTENTKKIIQYLS
SITPESRGGTKS-------VTNSSH-------------------------------------------------------
--------------------------------------------------------------------------------
--------------------------------------------------------------------------------
--------------------------------------------------------------------------------
----------------------------SIDSK--ILQ-----ANPMLESFGNAKTIKNNN-----SSRFGKFIKIFFSP
NGR-----------------------------------------------------------------------------
-ISGANIEYYLLEKSRVV----------------------------------------HQSQGERNYHVFYQFLNGCDD-
--------------------------------------------------------------------------------
-------------------------TMLKKFSLER--------------------------------KASQFKYIGTS--
--------------------------------------------------------------------------------
-------------------------------------------GTNTPTSDDKRDFNLLLNAFEIME-------------
---LTSEEVECIFSVLAVVLHLGNLEFKS-----------------------WKSEQATFKDDS----------------
---------------------------------------------------PVDIISNLLGVKK----------------
---DDFTRNMLSPEVKAG--------------------RETVRKHKKA--------------PEAKYAVDALAKYLYEKI
FHYIIQRINDNLKIDDSLESL-----------------------------------------------------------
--------------------------------------------------------------------------------
------------NFIGVLDIAGFEIFQQ----------------------------------------------------
---NSFEQLCINYTNEKLQQF-FNHHSFILEQSEYLREDIEWE-------------------------------------
----------------------FIDFG---------LDLQPTIDLIEMK-------------------------------
-------------------QPMGVLEILNEECMLPKS-----------------------------TDKGFMDKLAQSWG
KGK-----------------------------------------------------SRNFRENKFKN-------------
--------------------------------------------------------------------------------
----------------------------------GFIINHYAG---EVEYNVT------------------DWLQKNADP
VNENVLKLLPQSTN------------------------------------------------AFISK---LFEDDVYINN
SKR-----------------------------------------------------------------------------
--------------------------------------------------------------------------------
--------------------------------------------------------------------------------
---------------------------------------------KPKTASHKHK----EQLYDLMEQLG----------
-----------------------------STEPHFVRCILPNL-------------------------------------
--------------------------------------------------------------------------------
-----------EKRPNKLD-KPLVLHQLRCNGVLEGI-RITRAG-------------------YPNRMTFDDFFSRYAIL
NKKEVFT-------------------------------------------------------------------------
---------------------------------------KNARTNSELILKHIELDK-----------------------
--------------------------------------------------------------------------------
------------------------NTYKVGIT-KIFFKN-GILGKLEEMRDL--TLKSLFTNFQSVVRGKLARSLFTNKI
NDIRSSQLIAKTFIDVHKSAA----NNNWFKLFV-RVKPLLEESVKMLDSKEMNDNLKTALSNLKDAEKLKNNLESENGK
LRMQVEKLEKDINAINDVVDEQTKLITEAR-----------------------------------------------QKE
AESNGNLKDLRE--KLSNTDKEK----------------ESATKEKGKL---KKLLDSLILRLEEKEKM-------IDNL
NKESET---------------------------TNSKISSLNATIRELEEHKSQHESLVSNLKDEHAKSIKSHNEKVEEA
LKEKSLIEITLQKQLKGLESIVPQNKTISEELTN----------------LKETLTDHEKALNGKDIDIKSLNDIVKKHE
STISS----------------------------LKDQVKEYESKCKFLEKELDLSRSQISENKATQKGLIKEKETLTKKI
EELEALKTELQEKVGQENS-------HLEKVEILKNKVAEMSVENKDIHESFNSLKAKYDIATNAKNEFSEKIVTLSRKI
EELEKSSKVSG---KENIPPDMSFRNDYTSMKLKLNEQSAFLRKEKLENKKLTEELQLLKSRSSTQKS--LEEHQHNR--
RSIALGEDISNNFSYHGINEEIESLKIQLE---------------QEQANSHRAEKYAIDLQKQLN------------RL
KSSKDNGAQPEYERKLRESESRANELERKIEDIFS-------------GDATPG-----------------KLSKSESYT
RGLPIFG------SNQDFIKIYQDINGTLKITRQELTTAKSEILRLKSLLR-----------------------------
------DSEDELYDVKRSSFKSSMSN--YENEISKLRIKYDNLMSRNSDLM-----------------ENLEIYRERSDK
YYKQLELAESAVSISKQNEESAFKELAELKNQLTLTRDECRASQG--------------------------------VIK
GLQSEISTLEEGLNDSNFRKEQLKVQIKELKDKITYQDRTLNNR--K---LNENYKDEIKTLHSELNFKMETETQLIKEN
KRLQLDFEDLSKEREVLVNELSSKDHSLQETENICADLTKKLRVLDNEKVVHERKINNLSKQVTSLKGLISDLSFQRDEL
LESKASLESSVEELNQKVEEQATAIHQFETETSILRSHLENQRLESSELR------NELSQSKVSTSSDIQDYQKLKREI
LVTTGENDSLKKVNGELNRKVKDLEEK---LYDDEHLKYWENKVANLTTDLDNSRSENHESRKIISSLERKMKQLEIRVE
NESHLTKKYNDENFDYQNKISHFKSTIDILQSENHDKDLTLKMNERQIQEYKEKYLMFEREILELRDKLGIDS-------
--------------------------------------------------------------------------------
--------------------------------------------------------------------------------
--------------------------------------------------------------------------------
--------------------------------------------------------------------------------
--------------------------------------------------------------------------------
--------------------------------------------------------------------------------
--------------------------------------------------------------------------------
--------------------------------------------------------------------------------
--------------------------------------------------------------------------------
--------------------------------------------------------------------------------
--------------------------------------------------------------------------------
--------------------------------------------------------------------------------
--------------------------------------------------------------------------------
--------------------------------------------------------------------------------
--------------------------------------------------------------------------------
--------------------------------------------------------------------------------
--------------------------------------------------------------------------------
--------------------------------------------------------------------------------
--------------------------------------------------------------------------------
--------------------------------------------------------------------------------
--------------------------------------------------------------------------------
--------------------------------------------------------------------------------
--------------------------------------------------------------------------------
--------------------------------------------------------------------------------
--------------------------------------------------------------------------------
--------------------------------------------------------------------------------
--------------------------------------------------------------------------------
--------------------------------------------------------------------------------
--------------------------------------------------------------------------------
--------------------------------------------------------------------------------
--------------------------------------------------------------------------------
--------------------------------------------------------------------------------
--------------------------------------------------------------------------------
-------------------------------------------------MR---EVI-SINVGQAGCQIGNACW-ELYSQ
--EHGIRPD-GYLQDGLDRPKGG---------------------------------------------------------
-----------------EEGFSTFFSETGSG-------------------------------------------------
----------------------------------------KYVPRALYVDLEPNVID---EVRTGMYKD-----------
--------------------------------------------------------------------------------
---------------------------------------------------------------------------LFHPE
QLIAG----------------KEDAANNYARGHY----------------------------------------------
---------------TVGREILDDVLDRIRRMSDQCD-----------GLQGFLFTHSLGGGTGSGLGSLLLEQLSIDY-
-----------------------------------GKKSKLEFAVYPA-PQVST-----------SVVEPYNTVLTTHTT
LEHA-----------DCTFMV--DNEAIYDMCRRNLDIARP---------------------------------------
------------------------------------------------SFNSLNSLIAQVVSSV----------------
--------------------------------TASLRFDGSLNVD------------------LNEFQTNLVPYPRIHFP
LVSYAPVFSKN-----------------------------------------RANHEANSVSEITGSCFEPGNQMVKCDP
RTG-----------------------------------------------------------------------------
----------------KYMATCLLYRG---------DVVTRDVQNSVA-------------HIKAKKTV-----------
----------------------------------------QLVDW-CPTGFK-------------IGICYQPPTSIPGSE
-----------------------------------------LASANRAVCMLSN-------------TTAIAEAWRRIDR
KFDLMYS----KRAFVHWYVGEG------------MEEGEFTEAREDLAALERDYIEVGTDSYPE-------EEEEY---
--------------------------------------------------------------------------------
--------------------------------------------------------------------------------
--------------------------------------------------------------------------------
--------------------------------------------------------------------------------
--------------------------------------------------------------------------------
--------------------------------------------------------------------------------
--------------------------------------------------------------------------------
--------------------------------------------------------------------------------
--------------------------------------------------------------------------------
--------------------------------------------------------------------------------
--------------------------------------------------------------------------------
--------------------------------------------------------------------------------
--------------------------------------------------------------------------------
--------------------------------------------------------------------------------
--------------------------------------------------------------------------------
------------------------------------------MR---EII-HLSTGQCGNQIGAAFW-ETICG--EHGLD
SQ-GNYHGV------DDIQK------------------------------------------------------------
-----------SKLNVYFNEASSG--------------------------------------------------------
---------------------------------KYVPRAVLVDLEPGTID---GVRSSKIGS------------------
--------------------------------------------------------------------------------
--------------------------------------------------------------------LFRPDNYIFG--
--------------QSSAGNVWAKGHY-----------------------------------------------------
--------TEGAELVDSVMDVIRREAEGCD-----------SLQGFQITHSLGGGTGSGMGTLLISKIREEF--------
----------------------------PDRMMATFSVVPS-PKVSD-----------TVIEPYNATLSVHQLVENA---
--------DETFCI--DNEALYNICQRTLKLNQP----------------------------------------------
-----------------------------------------SYDELNNLVSSVMSGV-----------------------
-------------------------TTSLRYPGQLNSD------------------LRKLAVNLVPFPRLHFFMVGYAPL
TSIG-----------------------------------------SKSFRSLTVPELTQQMFDSKNMMAASDPRNG----
--------------------------------------------------------------------------------
---------RYLTVAAFFRG---------NVSVKEVDDEMH-------------KVQTRNSS------------------
---------------------------------YFVEW-IPNNVQ-------------TAICSVAPKD------------
-------------------------------------LDMSATFIGN-------------STSIQELFKRVGDQFSAMFR
----RKAFLHWYTSEG------------MDEMEFTEAESNMNDLVSEYQQYQDAGIDEEEELDYGDEAAMEEGIVE----
--------------------------------------------------------------------------------
--------------------------------------------------------------------------------
--------------------------------------------------------------------------------
--------------------------------------------------------------------------------
--------------------------------------------------------------------------------
--------------------------------------------------------------------------------
--------------------------------------------------------------------------------
--------------------------------------------------------------------------------
--------------------------------------------------------------------------------
--------------------------------------------------------------------------------
--------------------------------------------------------------------------------
--------------------------------------------------------------------------------
--------------------------------------------------------------------------------
--------------------------------------------------------------------------------
--------------------------------------------------------------------------------
-----------------------------------MPG--ETV-TLQAGQCGNQVGLEYW-QQLAT--EHGILAD-GTPV
AFPSKEFQYEREGMSSGYSV------------------------------------------------------------
--RNDRPELFFKLSSSN---------------------------------------------------------------
--------------------------KFTPRAILVDLEPSVIA-----KCTNTLP-------------------------
--------------------------------------------------------------------------------
-------------------------------------------------------------MFNPRNVHLSEQ-------
-------GNGAANNWNSGY-------------------------------------------------------------
-TYGYNHQEEILNLIDRECDKCD-----------NFSNFQLIHSVAGGTGSGVGSLLLELLSDRYG--------------
---------------------SKKLLNTYSVFPS--NEKTSD---------VVVQPYNTILTLKRLIEFS----------
-DGTLVF--DNDAINSIENALFGISTGISNDAFNNRGSG-----------------------------------------
----------------------------------AFQVANKLISFVLSGV------------------------------
------------------SNPLRFPTYMYSS------------------HESIFSTLIPSPDLKFLSASIAPFANLSNFE
SHVS----------------------------------KYNFTSLNEYDILLELLNDRYKMNKVSGPV------------
--------------------------------------------------------------------------------
--NYISMLNYLIGN--------NLNQEEIRKGTL-------------KVQQRV---------------------------
--------------------------NFVPW-TSPSAH-------------SINCKKSVFTDREGFKG------------
------------------------------KSLNGIQISN-------------NTSIIHVLLKTVKQFDLLAK----REA
YLNFYTESNNREERA------RVMDVFQECKESVLNVIEEYKACQAMSYLEDQNAEMDIV--------------------
--------------------------------------------------------------------------------
--------------------------------------------------------------------------------
--------------------------------------------------------------------------------
--------------------------------------------------------------------------------
--------------------------------------------------------------------------------
--------------------------------------------------------------------------------
--------------------------------------------------------------------------------
--------------------------------------------------------------------------------
--------------------------------------------------------------------------------
--------------------------------------------------------------------------------
--------------------------------------------------------------------------------
--------------------------------------------------------------------------------
--------------------------------------------------------------------------------
--------------------------------------------------------------------------------
---------------
>Kl
--------------------------------------------------------------------------------
--------------------------------------------------------------------------------
--------------------------------------------------------------------------------
--------------------------------------------------------------------------------
----------------------MDSE-VAALVIDNGSG--MCKAGFAG--------------------------------
--DDAPRAVFPSIV-------------------------------------------------GRPRHQGIMV-GMGQKD
--------------------------------------------SYVG-DEAQSKR------------------------
--------------------------------------------------------------------------------
-------------------GILTLRYPIEHGIVTN-------------WDDMEKIWHHTFYN--------ELRVAPE---
-----------------------------------------------------------------EHPVLLTEAPMN---
------------------------------------------------------------PKNNR----EKMTQILFETF
NVPAFYVSIQA------------------------VLSLYSS---------------------GRTTG------------
-------------------------IVLDSGDGVTHVVPIYAGFSLPHAIL-------------RIDLAGRDITDYLMKI
LAERG---------------------------------------------------------------------------
YSFSTTAERE-------------IVRDIKEKLCYVALDFEQEMQTASQSSA-----------------------------
--------------------------------------------------------------------------------
------------------------VEKSYELP-----------------DGQVITI------------------------
--------------------------------------------------------------------------------
--------------------------------------------------------------------------------
--------------------------------------------------------------------------------
--------------------------------------------------------------------------------
----------------------------------------------------GNERFRAPEALFHPSVLS----------
--------------------------------------------------------------------------------
--------------------------------------------------------------------------------
------LEAAGIDQTTY-NSIMKCDVDVRKELYGNIVM------------------------------------------
----------------------------------------------------------------SGGTTMFPGIAERMQK
EITALAPSS-----------------------------------------------------------------------
--------------------------------------------------------------------------------
----------MKVKIIAPPERK----------------------------------------------------------
-YSVWIGGSILASLTTFQQ-------------------------------------------------------------
----------------------------------MWISKQEYDE------------------------------------
---------------------SGPSIVHLKCF------------------------------------------------
--------------------------------------------------------------------------------
--------------------------------------------------------------------------------
--------------------------------------------------------------------------------
--------------------------------------------------------------------------------
--------------------------------------MDSKDEILFNQPIVLDNGSG--LIKAGFGG------------
----------------------EDKPKCYEHSLV----------------------------------------------
---GIPKYSKVMA-GRFDGN--------------------------------------------TFVG-NQAQEIR----
--------------------------------------------------------------------------------
---------------------------------------GLLKLRHPLEHGVVTD-------------WNALEQLWGHVF
EKG-------LQLSSLQ---------------------------------------------------------------
-----DHPVLVTEAPLN---------------------------------------------------------------
PKKNR----EQMCELLFETFSVPAVYVSIQA------------------------VLSLYAS------------------
---GRTTG-------------------------------------CVLDSGDGCSHAVPVYDGYTLPSAIR---------
----RIDIAGRDISELLQVLIRKSTG------------------------------------------------------
--------------------VSLLSSSERE-------------IVRIIKEKACYIALDPKEEEKNYTMHG----------
--------------------------------------------------------------------------------
--------------------------------------------KQTMFRLP-----------------DGKQIEL----
--------------------------------------------------------------------------------
--------------------------------------------------------------------------------
--------------------------------------------------------------------------------
--------------------------------------------------------------------------------
------------------------------------------------------------------------DNEKFRAP
EILFNPQLIG----------------------------------------------------------------------
--------------------------------------------------------------------------------
--------------------------SEFQSLPEILY-ESIQKVDLDLRTSLFSNIVF----------------------
--------------------------------------------------------------------------------
----SGGTTMIPGFGDRVLKELKLSCEPQ---------------------------------------------------
--------------------------------------------------------------------------------
------------------------------TKIKIFAPPERK--------------------------------------
---------------------YSTWIGGSILSGLSTFKK-----------------------------------------
------------------------------------------------------IWVTKKEWE-----------------
-----------------------------------------ENPRCVHARFL----------------------------
--------------------------------------------------------------------------------
--------------------------------------------------------------------------------
--------------------------------------------------------------------------------
--------------------------------------------------------------------------------
----------------------------------------------------------------MDPHTPIVLDQGTG--
FVKIGRAG----------------------------------ENFPDYTFPSIV--------------------------
-----------------------GRPILRAEERG-------HASTPLK--------------------------------
---DIMIG-DEASEVR----------------------------------------------------------------
-----------------------------------------------------------SYLQISYPMENGIIRN-----
--------WADMELLWDYAFFE--------QMKLPTTS------------------------------------------
-------------------------GGKVLLTEPPMN-------------------------------------------
--------------------PIKNR----EQMCEVMFEKYDFGGTYVAIQA------------------------VLALY
AQ---------------------GLSSG-------------------------------------VVVDSGDGVTHIVPV
YESVVLNHLTR-------------RLDVAGRDVTRHLIDLLSRRG-----------------------------------
----------------------------------------YAFNRTADFE-------------TVRQIKEKLCYVSYDLD
LDTKLARETTTL--------------------------------------------------------------------
-----------------------------------------------------------------VESYELP--------
---------DGRVIKV----------------------------------------------------------------
--------------------------------------------------------------------------------
--------------------------------------------------------------------------------
--------------------------------------------------------------------------------
--------------------------------------------------------------------------------
------------GPERFEAPECLFQPSLVD--------------------------------------------------
--------------------------------------------------------------------------------
----------------------------------------------VEQPGVGELLF-NTIQAADVDIRTSLYKAIVL--
--------------------------------------------------------------------------------
------------------------SGGSSMYPGLPSRLEKELKQLWFTRVLRNDPTRLDK--------------------
--------------------------------------------------------------------------------
--------------------------------------------------FKVRIEDPPRRK------------------
-----------------------------------------HMVFIGGAVLANIMADKDH--------------------
--------------------------------------------------------------------------MWLSKQ
EWHE---------------------------------------------------------IGPAAMSKFGPR-------
--------------------------------------------------------------------------------
--------------------------------------------------------------------------------
--------------------------------------------------------------------------------
--------------------------------------------------------------------------------
--------------------------------------------------------------------------------
--MSYLNNPAVVMDNGTG--LTKLGFAG----------------------------------NDSPSWVFPTAI------
ATAQSGKSQSSSNKSTGF-------GSSSANAQSSYLSGGG--NSTSATDFN-SLASSTLISNNLAGKRG----------
---------TEDL----------DFYIG-NEALVASQG------------------------------------------
-------------------------------------------------------------------------------P
SYSLSYPIRHGQVEN-------------WDHMERFWENSIFK--------YLRTEPE-----------------------
---------------------------------------------DHFFLLTEPPLN-----------------------
----------------------------------------PPENR----QQVAEIFFESFNCAGLYIAVQA---------
---------------VLALAAS---------WTSSKVTD----RSLTG--------------------------------
-----TVIDSGDGVTHVIPVAEGYVIGSAIK-------------NIPIAGRDITLFIQSLLRERG---------------
---------------------------------------------------------------EQDASLR----------
---TAERIKQEYCYVCPDIVKEFNKFDRDSE-------------------------------------------------
--------------------------------------------------------------------------------
--KFAQFIVENKE----------------RTTKKVVDV------------------------------------------
--------------------------------------------------------------------------------
--------------------------------------------------------------------------------
--------------------------------------------------------------------------------
--------------------------------------------------------------------------------
--------------------------------GYERFLAPEIFFNPEIASS-----------------------------
--------------------------------------------------------------------------------
------------------------------------------------------------------DFLTPLPVVVD-ET
IQACPIDVRKGLYNNIVL--------------------------------------------------------------
--------------------------------------------SGGSTMFKDFGRRLQRDLKGIVNDRISQSEKLSGT-
-RSTG---------------------------------------------------------------------------
----------------------------------------------------------------------VDVSVISHKR
QR-----------------------------------------------------------NAVWFGGSLLAQTGEFKS-
--------------------------------------------------------------------------------
--------------YCHTKQDYEE--------------------------------------------------------
-YGPDIVRNFSLFNMI----------------------------------------------------------------
--------------------------------------------------------------------------------
--------------------------------------------------------------------------------
--------------------------------------------------------------------------------
--------------------------------------------------------------------------------
--------------MSNPALQVYGGDEINAIVIDPGSF--VTNIGYSG--------------------------------
--TDCPQSIMPSSY------------------------------------------------------------------
------------------------GNVETDGDT----------KRIFNEQPLLFPR------------------------
--------------------------------------------------------------------------------
-------------------AGMEIKPIVENSTIVD-------------WDRAQEQWEYALNT--------DLKFESNK--
-----------------------------------------------------------------GTPVLLTEPIWN---
------------------------------------------------------------SEASR----KKSLEILLESM
EFEACYLAANS------------------------SAVSFAM---------------------GRPTC------------
-------------------------LVVDIGHDVSTVSPVIDGMTLSKSST-------------RNYVAGKYLNHLIAKN
LKPR----------------------------------------------------------------------------
EIVPIFQVLKKKP-------DFVKR-----TLSFDVNESVINFANERQFFQEFK--------------------------
-----------------------------------ETLLHIAPKSLSSFKD-----------------------------
-------------------ELATQTKRSLEAP-----------------WGEELIFD-----------------------
--------------------------------------------------------------------------------
--------------------------------------------------------------------------------
--------------------------------------------------------------------------------
--------------------------------------------------------------------------------
----------------------------------------------------ADTRYSFAEQLFRPVKEDF---------
-PEGWPASTDGIVK----------TWHNDYVPLKRTKPGTSTNTKE-KENTAEST-----PVPASTEQEAVDSPSQE---
-PNEN---GKRPVENKEDSSNNEQNSNEIKNEDANSNESSAKATVPSNGIQAKGE-------------------------
------DEVAGIVDLIN-KSMMEADVDLRATLAHNVVL------------------------------------------
----------------------------------------------------------------TGGTSKIPGLSDRIMH
ELNKSLPA------------------------------------------------------------------------
--------------------------------------------------------------------------------
-------LKFRMLSSGHLRERQ----------------------------------------------------------
-YQGWLGGSILASLGTFHQ-------------------------------------------------------------
----------------------------------LWVGREEYEE------------------------------------
---------------------VGPERLLKDRFR-----------------------------------------------
--------------------------------------------------------------------------------
--------------------------------------------------------------------------------
--------------------------------------------------------------------------------
------------------------------------------------------------------------------MT
----ANTRDS-------SLQPLTVYPLNDPPLTTEPEPFDDPNDYNPNTPIALDFGSY--EVRAGFTS------------
----------------------QDTPSHVFPTKI----------------------------------------------
---VRYKERKIQKA-------------------------------------------------LTFIGNDCSLDNA----
--------------------------------------------------------------------------------
---------------------------------------VRSHSRSPYDGSLITN-------------WEYMEDMLSYTF
H---------HLGVQ-PNDGI-----------------------------------------------------------
-----SNPMILTEKMAT---------------------------------------------------------------
VQAQR----SNWYQLLFECYGIPQVTFGIDG------------------------LFSFYANNS----------------
---PDSTG-------------------------------------LIINSGHEDTNIIPVIKGKGILSEAK---------
----RIDWGGNQSIDYLKSLLSLKYPYFPSKL------------------------------------------------
---------------TDYHFQSMYQNHCYFAKNYEEEVSDMFKLDVLENKDIVLEAP--FTEVIQPQKTEEELRIQAEKR
RETGKRLQEQAKQRRLEKLRQKEEEYEYYVNIREELRDQPK-RQILITLQNAGFDDEQDFINYISNLEKVLKRGRILDVE
DDDQEESQE--------------------------------------SKFDLVDVPDEELNDEQKKEKRKQRLLKANIEA
RLKAKEEKAQLQKALEEAKKKDEDWRKQDLKGWTRDKRFKLAKLIKSRKDKLKLKEEMKDRKSQATQRRMKNLASLAEDS
VGPG-----KRSR--Q------------ATIDNDPSDTFGANDDDWTIYNDIAIT-------PEALDESIEDEYREIVEL
EKSLLEFDPSF-TEED----------------------------------------------------------------
--------------------------------------------------------------------------------
----------------TLDA--QYDWRNSVLHLFLRGPRP------------------HNGEDVHQQHQLHLNIERIRAP
EVIFQPSMGG----------------------------------------------------------------------
--------------------------------------------------------------------------------
--------------LDQAGIAELADGILT-KKFGSGS-----SKLSQQCLDMASNIFI----------------------
--------------------------------------------------------------------------------
----TGGNTKIPNLRERIVNEFTGFLP-----------------------------------------------------
--------------------------------------------------------------------------------
----------------------------VNTPLNVNYAQNVS--------------------------------------
---------------------LDAWKGMAKFARSDT-YSS----------------------------------------
------------------------------------------------------TCVTKVEYEE----------------
-----------------------------------------FGPNYIKEHKLGNVRFVD---------------------
--------------------------------------------------------------------------------
--------------------------------------------------------------------------------
--------------------------------------------------------------------------------
--------------------------------------------------------------------------------
-----------------------------------------------------------------MSEPVLVIDNGSY--
EIKFGESG-----------------------------------WDQPLRALNCL--------------------------
-----------------------TKDKYS---------------------------------------------------
---RFHLSNQTKKMRD----------------------------------------------------------------
----------------------------------------------------------ISQALIRRPHELGQLVS-----
--------WELESEVWDYCFYN--------EDDFHWNLTHDNDTK-----------------------------------
-------------------------DHHLVVSETLMTI------------------------------------------
--------------------PELSK-----NMDQVIFEEYDFKSMFKGPV--------------------------AQYI
PFYQG--------------------------------------QYQDDAMTAAEDKKTSSYKDFQLVIDSGFNCTWAVPI
IKGVPYYKAIK-------------KLDIGGRFLTGLLQETISFRH-----------------------------------
----------------------------------------YNVMEETI---------------LVNNIKEQCTFVP--PE
SYFSSFHNKMN---------------------------------------------------------------------
----------------------------------------------------------------TKVEYVLP--------
---------DFQTSFL--------GYVKKPGKEKLTD-------------------------------------------
--------------------------------------------------------------------------------
--------------------------------------------------------------------------------
--------------------------------------------------------------------------------
--------------------------------------------------------------------------------
-----DAQTLLLTDEVFSVPETFFHPEIAQ--------------------------------------------------
--------------------------------------------------------------------------------
----------------------------------------------ILKPGIVETIL-ECINMCPEVVRPLLVANIVC--
--------------------------------------------------------------------------------
------------------------TGGNFNIPNFHERLQTELQRQCP---------------------------------
--------------------------------------------------------------------------------
------------------------------------------------IDWSCKVHSPQEKDKS----------------
-----------------------------------------LHGWESMKDFANSDQFRS---------------------
--------------------------------------------------------------------------ARVTRE
EYLE---------------------------------------------------------HGLDWCTKNRFGYQQWL--
--------------------------------------------------------------------------------
--------------------------------------------------------------------------------
--------------------------------------------------------------------------------
--------------------------------------------------------------------------------
--------------------------------------------------------------------------------
----MPTMKSVVIQISQT--RVICGFSN----------------------------------QDLPQLIVPSQY------
-------------------------------------------LAYKRDGSDV---------------------------
------------------------KVFG-KWEMIEHCDDE----------------------------------------
-------------------------------------------------------------------------------S
AEIYQLYDKNGLPND-------------WDMMDAQWQYIFQ---------SLGIQFE-----------------------
---------------------------------------------DYPVCVVLPSDL-----------------------
----------------------------------------NSARR----KRFMEQLLG-YGFPMVQLLNEA---------
---------------VCNTLSQ---------------------GRSSG--------------------------------
-----IVVDIGHSGVKVDVVIDGVLFKQYRK-------------ENKIGGAFLNWQICDQYLKQD---------------
----------------------------------------------------------------------SGKSTK----
---IWRDATEWLPNFKNSMLQVSPIELDANYDVAPHYQH-----------------------------------------
------------------------------------------------------------------------------MV
SPMDLTKNFLLD------------------KKTLTFT-------------------------------------------
--------------------------------------------------------------------------------
--------------------------------------------------------------------------------
--------------------------------------------------------------------------------
--------------------------------------------------------------------------------
--------------------------------NKQLYTIGELLFKPVIHVSNNANGDVEMADVNDIEKKPHPEKLIGVIG
LIRACIQSLLNGVNAMSTAGS-----------------------------------------------------------
----------------------------------------------------NTTGSSTTTGNASSGNQSNNNEDTNIPT
HSYTSEQLQSLLLTNILV--------------------------------------------------------------
--------------------------------------------TGSTSNIQGLEQRILNDVSVSLNDLTT---------
--------------------------------------------------------------------------------
-------------------------------------------------------------------VRPKILFKQTKLD
RN-----------------------------------------------------------FQSWQSATTLCRLPLRESL
H-------------------------------------------------------------------------------
--------------AWESIE------------------------------------------------------------
--------------------------------------------------------------------------------
--------------------------------------------------------------------------------
---------------MDTEIDPTESP---------------------------SKEPSKEPSK---EPLLGSDGKISKDI
PS----------KKVPQHLLEKRRLGRIKAAEEFAKKLKIIGIERQENEHIAQPITLKPVSVINQKNYSSNYLKNDDQIF
YMRERKH-----------------------------------------------LRQQGQTGGSSSAPAAGIGTPALDDD
NMA-DSN--------------AIEDDELDSIIIHPGSS--FIKIGPNY--------------------------------
--DIFPQQVPNLVAVPTH-----------------------------------------------------GGTVPSPQE
DISNNEIFQQLKDDIQFDFKERMRYYKRRIMPNSTEQAAAFN-AKSDPELVPDLNDFGRIEWIKDRS-------------
--------------------------------------------------------------KSYYGHDATQCLP-----
-------------------SDFKLRSPFLNGS----------------FNLNEPNYNSFQEILFDVEQLIV---------
-----------------------------------------QSLAMEKIGIERNQ--FSNYRVVLIVPDLFDKTFVES--
--------------------------------------------------------------MIH----LLLIELDFQSI
ALIQES-----------------------------LASCYGA---------------------GLSNST-----------
-------------------------CVIDIGAKQTKIACVDDGVVVKNSAL-------------RLNYGGDDITRLFAHM
LLQNK---------------------------------------------------------------------------
FPYADWNINEPNG------------WTLAETLKKQCITFQDADIAIQLYSFIKRDPYARK--------------------
--------------------------------------------------------------------------------
----------------------------YTQS-----------------HKYEYKL------------------------
--------------------------------------------------------------------------------
--------------------------------------------------------------------------------
--------------------------------------------------------------------------------
--------------------------------------------------------------------------------
----------------------------------------------------FDEVMCAPMGIFFPDIFEVIKPKQHKPN
----------------------------------------EYVIRQCPRSKDIYTLKPNDTKSLTQMLCIQEPTK-----
----------------WYSNLSRDIDIVQKLLNLDTDDLDEQNDDESAGSKEETQINDEIEDINLRQYN-----------
---------------------------------------------------------------------------NLSMP
LEKAIIESITNASMLLGDN-------------------------------MSKLNVLYSNILIVGG-SSKIPALDFILTD
RINIWRPKLLSISALSTLMEKIGEVIKS----------------------------------------------------
-------------------------YETDNKLDLEPTDPQAAIAYKK----------------KLSKLIKAEIEA-YWDS
LQTLHSDDDLLPINILPPPHDMDPS-------------------------------------------------------
-MLTWKGGSVFSKIKLLEE-------------------------------------------------------------
----------------------------------LNITKQDWNM------------------------------------
---------------------LGNRILQYKCIFEYFDH------------------------------------------
--------------------------------------------------------------------------------
--------------------------------------------------------------------------------
--------------------------------------------------------------------------------
--------------------------------------------------------------------------------
-----------------------------------------MAPLRQDSYFIIYPGSNRTLVQFGIGED-----------
-----------------------TLQPPSISIP-----------------------------------------------
---TKVYRDANGNFTSSVT-------------------------------------------------------------
--------------------------------------------------------------------------------
-----------------------------------------DVVICPIVKGSIVD-------------IDAFQYFLKLIY
K---------SVLKQESDDSP--IAWDTA---------------------------------------------------
---LSNIPFLLISHYS---------------------------------------------------------------W
TQFQQ----ELLCRTAFEAMKLKHFVILPSS------------------------LANSFAYG-----------------
---SLQNC-------------------------------------LIIDIGKFHTDVVPIMDYTPLTCFIR---------
----QITSGGNSINKNLQRALPNL----TESQIEDLKRSDIYEILS----------------------------------
---------------------QDIMDQYAIDNEDD------------------EEGTLDVATIVTSGRDTREILEERER-
--------------------------------------------------------------------------------
-----------------------------------------------NKNKEKLDNSKLETN----DFFDTDGNRIT---
--------------------------------------------------------------------------------
--------------------------------------------------------------------------------
--------------------------------------------------------------------------------
--------------------------------------------------------------------------------
-----------------------------------------------------------------------VSRQRFTGY
EDLLKDVSK-----------------------------------------------------------------------
--------------------------------------------------------------------------------
----------------------------------AVGQAMSQIDDITKLKAMWENVII----------------------
--------------------------------------------------------------------------------
----VGGTSHIKGFREALLSQLLKDHIVSEPEEELYKREVDAAAKLDSKQKKIGKVSTAPILNQIEYVQPPT--------
--------------------------------------------------------------------------------
--------------------------TIMTPKFPEYFSEWKKI-------------------------------------
------------------GFADITFLGAQILTKQVFGHSNNS--------------------------------------
------------------------------------------------------FYVTREKYDE----------------
-----------------------------------------LGPEAIWEVSF----------------------------
--------------------------------------------------------------------------------
--------------------------------------------------------------------------------
--------------------------------------------------------------------------------
--------------------------------------------------------------------------------
------------------------------------------------------------------MTVVIVVNIGDT--
RVEIGYAG----------------------------------DFNFVGTIQ-----------------------------
---------------------------------RTIDWLDDD--------------------------------------
--------------------------------------------------------------------------------
------------------------------------------------------------------IQVHTMCRS-----
--------WFHDILM------------------YNSK-------------------------------------------
-------------------------GVKIVISEPLWL-------------------------------------------
--------------------SILRK----QRLCKVLFGRLKVNSICFVPNC------------------------LAAFI
GA---------------------GIRNG-------------------------------------LYIEVNSKNTELIPI
FDGRILDSYSR-------------SSKLGSD-------------------------------------------------
--------------------------------------------------------------------------NVDIFY
QNSADSN---------DDD-------------------------------------------------------------
--------------------------------------------------------------------------------
-----------EIPLSV---------------------------------------------------------------
--------------------------------------------------------------------------------
--------------------------------------------------------------------------------
--------------------------------------------------------------------------------
--------------------------------------------------------------------------------
--------------------------------------------------------------------------------
--------------------------------------------------------------------------------
-------------------------------------------------------LMDNVLSKLPIDIFKHISEQIVL--
--------------------------------------------------------------------------------
---------------------------NTDSSQVENCIVEQKNVVAG---------------------------------
--------------------------------------------------------------------------------
--------------------------------------------------------------------------------
-----------------------------------------MGPWIGTSIYTWNNLMKGLLDN-----------------
--------------------------------------------------------------------------LEIAKS
EYEQNG-------------------------------------------------------RVPDWHSSKFEI-------
--------------------------------------------------------------------------------
----------------------------------------------------MSEFEKIVRDIVFDSPPEEISLVYDNLQ
VLSDG------------QSKQQIASIIQEFNEK----------HRVPAAKGE---------ERYLVSEYNKSG-------
-------------------SKYFDPVNKVLFAVDHITREASD---------------------------------IEEYT
SEDATQ---VQSDLYDELSKYVSNFFPDTAV-----------------------------FNVFKIPES-----------
--------------------------------------------------------------------------------
----------------------------------------------------------------------DQYAIIVVSN
KK---------------------------------------------SLGDFWTGYWLSEYVYDVDGD------------
----------TISG--------------------------------------------EVSVDAHYFEDGNVRFKSTASL
ES------------------------------------------------------------------AQTDSPIVSIKQ
F----ENEFEKNLINKFQYMNETQF-KGLRRRLPVTRA--------------------KINWGQGIG--NYRLGRDAAQG
A-------------------------------------------------------------------------------
--------------------------------------------------------------------------------
--------------------------------------------------------------------------------
------------------MSVDEKYDAACELLYRLD-PTKVKTHLQNLIALEP---------------EIAEGLLSSIDI
PLT---------IKKDTDANN---------KEFLCCDYNRDI--------------------------DSHRSPWSNQYF
PELSAED-------------------------------------LKESPFPSEPLRELEVACN-NSFELYRDLYYEGG--
--------------------------YTSTYLWDVDEST-----------------------------------------
--------------------------------------------------------------------------------
---------------------------------------DFAGVILFKKAE-----------------------------
----------------SDDSKWDSIHVISATHDEEGM---------------------EVTYNVTTTVILHLENLSK---
---------------------------EQQLSLSGNLTRENSKTVKLQNVSTVEQLVP----------------------
----------------------------------AHSSSLGSMIEDIESKL---RSMLEIVYFEKTLDIY-NVLRERNDD
STKLQ----------------------KEQHSELIE--NFQKL-------------------------------------
--------------------------------------------------------------------------------
--------------------------------------------------------------------------------
--------------------------------------------------------------------------------
--------------------------------------------------------------------------------
--------------------------------------------------------------------------------
--------------------------------------------------------------------------MIHQEQ
NIVEPVLDFIHGVSVLYFKNCET----------------LEGFRDQNTDQIQNWLSEKTDAEP-----------------
-------------------LFLVHDLDTLRVGLLLQIDSENLKK--NNVLMVMKNQSV----IDSDASIESQFN--IIML
PQ-------------------------------------------------DSQFDTLKTLVDVGLYQIFDKVVINRSRD
SKTVP----------------------------------------------------DSLLNTKRKIKDLSLSLQNLDKE
IQLP---NIEESIHPLVKQLVIDGATAHNVDEHLP---------------PDQLNDSSFLNALQKTSNSWIKAVHSISRL
ENNLAD----------GTALDEVNFWRNYCTALRELEKMLSCKEVEITISILVSA-KRFYSSTSFINDTG-LSNMIAETQ
SFSTFLD--GLAIQNISSATSMPDLNIA------IEKFAYEIRKLK----ITQYPLEKAIKLIEKVSD------------
-------------DICIKAEELLP------NLLLMDYEQFLNIKENALMVLDNF-EDKLKDFTLMIRELMRKK-------
-AAKFIFLKLNCSTEGLKQRISNVSTFREQHHIFLEALTAVDNRPLRERTERIYDKVK----------------------
------------PVNVLKADVV-----------------------------SWVHLQKNYSQQISLIEDELIAILRKELE
NCHS----------------------------------SKEMFSIFERYE--LLTKRIRVLNAVREYQHQLLDNVKTDTN
FIRDSISSWTPTNAAEEQFDIQS-----------------IIHDIVWRKKLLKKLKLITSKLTVILGSDWDKTTIGSQIS
--------------------------------------------KECTSIQSSLSTDKIYESWIWNAQNTEFSLD--QSV
FKVILSK-------------------------------------------------------------------------
----------------------------TDYELKVNFNFSSGSLFKALRNLIWQGYD-----IPSDIVRKSRITRNTYPY
AAIIAEKLQTFFLVVDGVKQLS----------------------------------------------------------
--------------------------------------------------------------------------------
--------------------YTTPLLRNSVNDVWKSLSTLITESWETVPIDTIVD------------------------G
SNISGDLARFEEGVDRLLRDYENFSTMEFQVKEYYLNLDNFSL---DEASGNITEQLQYIVDKFRLEVTED--NVLFVSM
LNHRLRMTLIQKFKDFIQSLILEP--------------------------------------------------------
--------------IEQRITFSNGVFQFEPSFCAVKSSWINRLSFIVNKIQNQPKLIVCSFGTALN--------------
---------------------------------------------TATFTDILSDIQPT------------IVEYMDSID
RFHASLGKILSKWKTTEYLWTLTEEQFVANVSTDIEICLAFMTNIYEQRKTM----------------------------
--------------------------------------------------------------NYISFNTEAESSINVKVS
EEQA--LLQCCAKFDQWHAFGLRHLILLYTQLSTDLHHRLTMDRKFFEDLPLS---------------------------
------------FSSLKSITDMIIHLDNVGSKSEVTYKQFAILKSSQRLFLQVRANLPADFIYCEQLKTDLD--------
----------------------------------------------------SLKEICMKRENLVTENRDIIATKLDSEI
ERLKLVSESLIQGWK--NRKPVGSETDPA-----EALAVIASFEDSVNATKNQIHDLLKTAKVLLIPTT-----------
-------VNFHLQDILTEIQNYKAMWLSVGTLWNSMQDILNQTWNSVAIGDVKQRLQTLYDD------------------
---------------------------------------TNNLPSNVLQYSVFQNLLQSINSVLSAMKTLQNLKSAPL--
-----KAKHWCCIFQKFGSWEPPATTLDSQ--------------------------------------------------
--------------------------------------------------------------------------------
--------------------------------------------------------------------------------
------SFSLIDVLS--------------------------------LSVSVNENELNNIVNQAKDEEVLASTLKDMRDK
WKEVTIDSFIHQS-------------------------------------------------------------------
--------------------------------------------------------------------------------
--------------------------------------------------------------------------------
--------------------------------------------------------------------------------
--------------------------------------------------------------------------------
------------------------------------------GHKLIKN---WSSLFTTATDDINTLLSMKNSQFYKI--
----------FDQEIYE----------LETKLTDFSEIL-MTGLEIQKQWCYLYGVLNEGSS-----LKALLSVEAAQFS
V-LTSDLNILFNTLQTAKIAMDVLY-------------------------------------------------------
--------------------------------------------------------------------------------
---HSDYINALRSLLESLTRVRKSLNDFLESQRELFPRFYFI-GNEDLLQLIGFSTDFE---------------------
--FLSNQMRKMFGSVGRLEIVDN---------------------------------------------------------
--------------------------------------------------------------------------------
--------------------------------------------------------------------------------
----------------------------------------------------------SITAIYSIEGERLSLINDVKVT
PQ------------------------------------------------------------------------TPAYQW
LSSLEKELKHTLSTLATACYRKYSLKDLD---------------------------------------------------
-------------------------------SLIDEYP-------------------------------FQVIWLCMLVN
WTERAQTMRPDDLGN-----------------------------------------------------------------
---------------------------------------------LIDDFTDAIKRLSIRKRA-----------------
---------------ADGMCRHTLIDSLLSEMFGLKEMTLLLKTAENK--------------------------------
------------------------EVTWNETQKFYIDTSAAALE------------------------------------
--------------------------------------------------------------------------------
--------------------------------------------------------------------------------
--------------------------------------------------------------------------------
-------------------------------------------------------------TVKIVQTGIE----VQYGF
EYVG----------VPETLVQ-TPTLQTFFATM-LHALSNNLGGSPFGPA---GTGKTESVKYLAKRLGRFVLVFNCDDT
------------FDYRSMARILFG-IAQVGAWGCFDEFNRLKADLLSAVSSQIEAIQSSMISEDRK--------------
--------------------------------------------------------------------------------
--------------------------------------------------------------------------------
-LSILE--RNGLIHRNTAIFITMNLG---------YAGRSQLPGNLKRMFREFTMSAPQTVIIIETLLNTMGFED----A
KGTSSQ-LVSFFAELESKTSCQSHYD------------------------------------------------FGLRAI
KS-VIRNCNLQLMQN-----------------------------------------------------------------
--------------------------------EGIPNHAILLRSIWNIITPKLL---EEDEAIFETAWNRFFPKNFSSV-
--------------------------------------------------------------------------------
--------------------------------------------------------------------------------
---------------------------------------KGHDLEEIVIEFCEKQH-----ITFND-------------S
FYKKCQQLYEVQKS--QQGVILVGEAGCGKTTVLNATMEMVQNTTK----------------------------------
--------------------------------------------------------------------------------
--------------------------------------------------------KSNVIYTIDSKAL----KKEQLYG
NLDPVTFEWQDG---------LFTTILREINEDYLDEYENAN--------------------------------------
---------------------------------------IWIIFDSDLDP--IYAETLNSAL------------------
------DDNKVFTLPNGERLDIPH------------------------HLHIVFEVEDLTFATPATISRCGMLWFNKNII
SP--------------HNLFCSTYNRLFNSTPNYGPSATKLKDS------------------------------------
--------------------------------------------------------------------------------
--------------MLEISDSIFCP--EDFELILRKSAD-------------LNHILDFDINRIAKVYSNLICNPYVSYF
NDLSKMTSSIF---------------------------------------------------------------------
---------------------------------------------------------KLFILRHSALSIVWAFAGDCP--
-------------------------------------VDDKIVFSSFIQSHLQSHGLPPVNG------------------
--------------------------------------------------------------------------------
--------------------------------------------------------------------------------
----------LILDYEVSPVSA----------------------------------------------------------
--------------------ELLPHKRNLQNTELEA--------------------------------------------
--------------------------------------------------------------------------------
--------------------------------------------------------------------------------
----------------------------------------------------------------------------HQVL
LPDLIIPTVDTYRHEAILFTLLK----------------------QHQPLILCGPPGSGKTMTLQSALKQSED-------
--------------------------------------------------------------------------------
----------------------------------------------------------------------------HMLV
GMNFSKDTTVESFLKTIEQHTTYKSTA-----EGLIMQ-----PVSF-------GKQLVFFCDEINLPK-----------
--------------------------------------------PDKYGSQPIILFLRQLLEKNGFWSPKDN--------
--------------------------------------------------------------------------------
-------------------KWVSLKN-IQIVAA-CNPSSDP------------------------GRSKMTKRFTRHAA-
IIMVDYPSKESLLHIYQTFFRSVLKASSIKKD-----------------------------YADNLARVSVEIYFEC--K
KQFT-----------------------------------VQQQYHYIF----SPRELTRWVRGVYHAISSSEMVDLPQ--
------------------------------------------------------------------LIKIWAYESRRIFS
DRLV--SEEERHLFDKFLV-DAVSSEFPLQN-------------------------------------------------
-------------------------------------------------------------------ITDIIQPSFVFCN
-----------------------------------------------------WLNMKYEQSDLNKIRSFVSERLKTF--
--------------------------------------------------------------------------------
--------------------------------------------------------------------------------
--------------------------------------------------------------------------------
-----------------------CEEVLSYDIILHNEMLYAMLNVDRILKQVQ--------GHGILVAP-SGSGKTTITR
FVA-WLNGIDVRIPL-----------------------------------------------------------------
-------------------------------------------------------VHRNYNLLEFDAFLRH------VLV
ESGVENKK----------------------------------VCMILDESNMVEAS----------FVERLNTLLANSDI
PGLFQ-AEDYDSLIAKIRGS------------------------------------------------------------
-----------------------------------------------------------------------------PFL
PRTVLDTEQS------MYDWFTEQISKNLHVVIKISDPKKS-----------------------NSANIMTSPALF-NRC
VLTWMGTWKNGTLIQVAKHFIDKIPLDQTMEASDTVGQISS---------------------------------------
--------------------------------------------------------------------------------
--------------------------------------------------------------------------------
--------------------------------------------------DSLRSKVTEIFYSVFKDYYSSYDVP-----
----------------YPSPALFLDSLKVLRIEYTKKLTESDNNQRFIRNGLIKLKESVIMVKKLNKEMESKKNILQE--
KKIEARKTLDQMLHDQNESERKQEASIEIQKILNLQEQEISKRRDVVMNDLAKAEPAILEAQRGVKNIKK----------
--------------------------------------------------------------------------QQLTEL
RTMINPPEAVKITLEAVCVLLGFQ--------------------------------------------------------
-----IGTWKDIQQTIRKDD---FIARIVT-FETETMLSQE---------------------LKHYIQTHYLNRS-----
-NFKYENVLRASQACG----PLYLWIEAQILFSDALTRVGPLQRDLQILEDEILRTRAKVLAADEMINELQEQIEKSKEL
YSKIIRDIEVLKSEMSLVESKVSKSTTLLES-------------------------------------------------
--------------------------------------------------------------------------------
--------------------------------------------------------------------------------
-----------------------------LNSEKERWTFETRQFTEVKKNLLGDTILSSLYSAYCFTHDFKTRAELVGKW
KMILATSDIAYDQS------------------------------------------------------------------
----------------------------------FNNLAKRVSLE-----------------------------------
-----------------------------------------------------------------------NKSFWIENG
-LSEDEFAIETFSAVVSPTIE--------------KYPLILDPEGNILDVLYAVYGSK----------------------
-------------------------LVMTSFLD-----------------------------------------------
--------------------------------------------------------------------------------
--------------------------------------------------------QNFSKSLENTLRFGGVLLIQDGE-
-FFDP---FVTKVLKQE------------------------------FQNVGGRRSIELGDSI-RDLDVSND--------
--------------------------------------------------------------------------------
----------------------------------------------------------FRMIIYSRDKSWR-----VPNY
VLTKTKAFN--FTITKGNLESQTLQDILTNELPTIQNERKLLLEKDSTCQLRLRELGNRLLGLLNSS-------------
--------------------------------------------------------------------------------
-----------------------------ESNILEN-EELLKTLENLKVEAGTMSTEISKIQSLVLEQESAITEFSPIST
IAVQIFELLEWVRIKKHWFYDVEVNEFLTVFRYVLENSDELVNSKPNKPN------------------------------
--------------------------------------------------------------------------------
--------------------------------------------------------------------------------
--------------------------------------------------------------------------------
--------------------------------------------------------------------------------
-----------------------------------------------------KILSVLIRLMFCAFGPMFLENDRLSFA
ARLMELQMYSMES-------------------------------------------------------------------
--------------------------------------------------------------------------------
--------------------------------------------------------------------------------
--------------------------------------------------------------------------------
--------------------------------------------------------------------------------
------------------------------------------TRTVEEWKMIRSNIDLLRTQPQLS--------------
--------ERFT--------------------------------------------------------------------
-------------------------------EFKEGLLVGDAKDGLSQMI---------LTIMKEQPWEISDFLSKNTR-
----------------------------------SNILLVGADKGVDGSFMIKKLAEQLQ--------------------
------------------------KKITTIAMGSSESCKIAEETLNDCVE-----VGGWVLLQNIQMSLTWCNEILPKYL
KQIISNSNEN----------------------------------------------------------------------
---------------------------------------------------------------------------FKLFM
TCSLQDSI---------------------------HPSSQLLQYSTKIAYEGESGVLYKVKKFWELIIQK----------
--------------------------------------------------------------------------------
-----------------------------------------------------------------KPVEGTGLYLKHLVC
WIHSLLLERVKITT-----------------KDVEYHDLDLELAINAVENCVDNE-------------------------
------------------------------------------------------AIDWPKLRFIVGKLIYCNRLDKRDEL
YQWIMNLTASIM-HEGSFKANSNIIGDVGSP-------------------------------------------------
----------------------------------------------------SSKHSMH------------GITEWLNN-
----LPWTIEHKDI-WLSVPKGNLER-----ISFMQAVSCMSDLVAMDAGSDQLDVK-----------------------
--------------------------------------------------------------------------------
--------------------------------------------------------------------------------
--------------------------------------------------------------------------------
--------------------------------------------------------------------------------
--------------------------------------------------------------------------------
--------------------------------------------------------------------------------
--------------------------------------------------------------------------------
--------------------------------------------------------------------------------
--------------------------------------------------------------------------------
--------------------------------------------------------------------------------
--------------------------------------------------------------------------------
--------------------------------------------------------------------------------
--------------------------------------------------------------------------------
--------------------------------------------------------------------------------
--------------------------------------------------------------------------------
--------------------------------------------------------------------------------
--------------------------------------------------------------------------------
--------------------------------------------------------------------------------
--------------------------------------------------------------------------------
--------------------------------------------------------------------------------
--------------------------------------------------------------------------------
--------------------------------------------------------------------------------
--------------------------------------------------------------------------------
--------------------------------------------------------------------------------
--------------------------------------------------------------------------------
--------------------------------------------------------------------------------
--------------------------------------------------------------------------------
--------------------------------------------------------------------------------
--------------------------------------------------------------------------------
--------------------------------------------------------------------------------
--------------------------------------------------------------------------------
--------------------------------------------------------------------------------
--------------------------------------------------------------------------------
--------------------------------------------------------------------------------
--------------------------------------------------------------------------------
--------------------------------------------------------------------------------
--------------------------------------------------------------------------------
--------------------------------------------------------------------------------
--------------------------------------------------------------------------------
--------------------------------------------------------------------------------
--------------------------------------------------------------------------------
--------------------------------------------------------------------------------
--------------------------------------------------------------------------------
--------------------------------------------------------------------------------
--------------------------------------------------------------------------------
--------------------------------------------------------------------------------
--------------------------------------------------------------------------------
--------------------------------------------------------------------------------
--------------------------------------------------------------------------------
--------------------------------------------------------------------------------
--------------------------------------------------------------------------------
--------------------------------------------------------------------------------
--------------------------------------------------------------------------------
--------------------------------------------------------------------------------
--------------------------------------------------------------------------------
--------------------------------------------------------------------------------
--------------------------------------------------------------------------------
--------------------------------------------------------------------------------
--------------------------------------------------------------------------------
--------------------------------------------------------------------------------
--------------------------------------------------------------------------------
--------------------------------------------------------------------------------
--------------------------------------------------------------------------------
--------------------------------------------------------------------------------
--------------------------------------------------------------------------------
--------------------------------------------------------------------------------
--------------------------------------------------------------------------------
--------------------------------------------------------------------------------
--------------------------------------------------------------------------------
--------------------------------------------------------------------------------
--------------------------------------------------------------------------------
--------------------------------------------------------------------------------
--------------------------------------------------------------------------------
--------------------------------------------------------------------------------
--------------------------------------------------------------------------------
--------------------------------------------------------------------------------
--------------------------------------------------------------------------------
--------------------------------------------------------------------------------
--------------------------------------------------------------------------------
--------------------------------------------------------------------------------
--------------------------------------------------------------------------------
--------------------------------------------------------------------------------
--------------------------------------------------------------------------------
--------------------------------------------------------------------------------
--------------------------------------------------------------------------------
--------------------------------------------------------------------------------
--------------------------------------------------------------------------------
--------------------------------------------------------------------------------
--------------------------------------------------------------------------------
--------------------------------------------------------------------------------
--------------------------------------------------------------------------------
--------------------------------------------------------------------------------
--------------------------------------------------------------------------------
--------------------------------------------------------------------------------
--------------------------------------------------------------------------------
--------------------------------------------------------------------------------
--------------------------------------------------------------------------------
--------------------------------------------------------------------------------
--------------------------------------------------------------------------------
--------------------------------------------------------------------------------
--------------------------------------------------------------------------------
--------------------------------------------------------------------------------
--------------------------------------------------------------------------------
--------------------------------------------------------------------------------
--------------------------------------------------------------------------------
--------------------------------------------------------------------------------
--------------------------------------------------------------------------------
--------------------------------------------------------------------------------
--------------------------------------------------------------------------------
--------------------------------------------------------------------------------
--------------------------------------------------------------------------------
--------------------------------------------------------------------------------
--------------------------------------------------------------------------------
--------------------------------------------------------------------------------
--------------------------------------------------------------------------------
--------------------------------------------------------------------------------
--------------------------------------------------------------------------------
--------------------------------------------------------------------------------
--------------------------------------------------------------------------------
--------------------------------------------------------------------------------
--------------------------------------------------------------------------------
--------------------------------------------------------------------------------
--------------------------------------------------------------------------------
--------------------------------------------------------------------------------
--------------------------------------------------------------------------------
--------------------------------------------------------------------------------
--------------------------------------------------------------------------------
--------------------------------------------------------------------------------
--------------------------------------------------------------------------------
--------------------------------------------------------------------------------
--------------------------------------------------------------------------------
--------------------------------------------------------------------------------
--------------------------------------------------------------------------------
--------------------------------------------------------------------------------
--------------------------------------------------------------------------------
--------------------------------------------------------------------------------
--------------------------------------------------------------------------------
------------------------------------------MSE--NVQVVIRLRPVHTKTNFKVQN------------
-----------------------QTISTVEPPL-----------------------------------------------
--------------------------------------------------------------------------------
--------------------------------------------------------------------------------
-------------------------RSFNFDHIFDTSSS-----------------------------------------
--------------------------------------------------QTDIPGELCSK--YVLHALE--GYN----A
CIFAYGQTGSGKTYTMRGTNS-----------------------------------------------------------
--------------------------------------------------------------------------------
--------------------------------------------------------------------------------
-------NPGIIPLLCRDLFDALELDK-----------------------------------------------------
--------------------------------------------------------------------------------
--------------------------------------------------------------------------------
-TTVSSVSITYFEIY-----NEKLIDLLGDTS------------------------------------------------
--------------PRVRETNDK---------------------------------------------------------
--------------------------------------------------------------------------------
-------------------------------KTFVQDITTFKV----------------------------------NRV
EEVLEYLSIGD------------------------SKRSVASTRMNMESSRSHAIFTLSIKQQEPDG-------------
--------------------------------------------------------------------------------
------SIRESDLKLVDLAGSERANATMGI--------------------------------------------------
-------------------------------DNGKRMKEGANINKSLSTLGRCISQLAKNSKH-----------------
--------------------------------------------------------------------------------
-------------------------LIPYRDSLLTWVLK-----ENLG---------------------GNSKTCMIACI
SPI-----------------------------------------------------------------------------
--------------------------------------------------------------------------------
-----DLEESLSTLRYATTAK--EIKLRATMNEIVPNINEDMKAAVEAAASSRKELEMLKSEMSSLQS------------
-------EYNIKSEQWKTHEKLLVRFNHITKLNDYLENQLTNEITKSQSLQNENKLSRLEMSNVQTALLGVVGALFSNNN
HD-TKIMEATKLVSDFDDFVSRLDDDIASFT-------------------------------------------------
--------------------------------------------------------------------------------
--------------------------------------------------------------------------------
--------------------------------------------------------------------------------
--------------------------------------------------------------------------------
--------------------------------------------------------------------------------
--------------------------------------------------------------------------------
--------------------------------------------------------------------------------
--------------------------------------------------------------------------------
--------------------------------------------------------------------------------
--------------------------------------------------------------------------------
--------------------------------------------------------------------------------
--------------------------------------------------------------------------------
--------------------------------------------------------------------------------
--------------------------------------------------------------------------------
--------------------------------------------------------------------------------
--------------------------------------------------------------------------------
--------------------------------------------------------------------------------
--------------------------------------------------------------------------------
--------------------------------------------------------------------------------
--------------------------------------------------------------------------------
--------------------------------------------------------------------------------
--------------------------------------------------------------------------------
--------------------------------------------------------------------------------
--------------------------------------------------------------------------------
--------------------------------------------------------------------------------
--------------------------------------------------------------------------------
--------------------------------------------------------------------------------
--------------------------------------------------------------------------------
--------------------------------------------------------------------------------
--------------------------------------------------------------------------------
--------------------------------------------------------------------------------
--------------------------------------------------------------------------------
--------------------------------------------------------------------------------
--------------------------------------------------------------------------------
--------------------------------------------------------------------------------
--------------------------------------------------------------------------------
--------------------------------------------------------------------------------
--------------------------------------------------------------------------------
--------------------------------------------------------------------------------
--------------------------------------------------------------------------------
--------------------------------------------------------------------------------
--------------------------------------------------------------------------------
--------------------------------------------------------------------------------
--------------------------------------------------------------------------------
--------------------------------------------------------------------------------
--------------------------------------------------------------------------------
--------------------------------------------------------------------------------
--------------------------------------------------------------------------------
--------------------------------------------------------------------------------
--------------------------------------------------------------------------------
--------------------------------------------------------------------------------
--------------------------------------------------------------------------------
--------------------------------------------------------------------------------
--------------------------------------------------------------------------------
--------------------------------------------------------------------------------
--------------------------------------------------------------------------------
--------------------------------------------------------------------------------
--------------------------------------------------------------------------------
--------------------------------------------------------------------------------
--------------------------------------------------------------------------------
--------------------------------------------------------------------------------
--------------------------------------------------------------------------------
--------------------------------------------------------------------------------
--------------------------------------------------------------------------------
--------------------------------------------------------------------------------
--------------------------------------------------------------------------------
--------------------------------------------------------------------------------
--------------------------------------------------------------------------------
--------------------------------------------------------------------------------
--------------------------------------------------------------------------------
--------------------------------------------------------------------------------
--------------------------------------------------------------------------------
--------------------------------------------------------------------------------
--------------------------------------------------------------------------------
--------------------------------------------------------------------------------
--------------------------------------------------------------------------------
--------------------------------------------------------------------MSATNGSPEGDE
L--NITVAVRCRGRNEKEIKAKSS------------------------------------VVVNCPDVIGAN--------
-EVSINTSG--DIGITARMNS-----------------------------------------------------------
--------------------------------------------------------------------------------
-------------------------------------------------------------KTYTVDKVFGPSAD-----
--------------------------------------------------------------------------------
------QSLVFKEIADP--MFHDFIK--GYN----CTMLVYGMTSTGKTYTMTGDEKLYDGELSE---------------
--------------------------------------------------------------------------------
--------------------------------------------------------------------------------
-------------------------------------------AAGIIPRVLFKLFDTLEVQ------------------
--------------------------------------------------------------------------------
--------------------------------------------------------------------------------
-------------------------------------ESDYMVKCSFIELY-----NEELKDLLDDGQDSGGNNSRK---
--------------------------------------------------LRIYDSLNSSNNVTNVN---SRSSSRSNSP
TVNL-----------EAKRRIRAGALYKPKPK-LPTQSQSNGQQQQQQQQQQQQQQQQQTQGQV----------------
----------NEQSS----------------------------------------------------AIYIQHLQEFHI-
---------------------------------TDAKEGLRLLQKGL------------------------SHRQVASTK
MNDVSSRSHTIFTLTLYKNFNGE---------------------------------------------------------
------------------------------------------TFRVSKINLVDLAGSENISRSG----------------
-------------------------------------------------------------------AQNQRAKEAGSIN
QSLLTLGRVINSLADKNA--------------------------------------------------------------
-------------------------------------------------------------HIPFRESKLTRLLQ-----
DSLG---------------------GNTKTALIATISPAKI---------------------------------------
--------------------------------------------------------------------------------
-----------------------------------------NSEETSSTLEYATKAK--NIKNKPQLGS---FMMKDILV
KNISHELAKLKSDFLSTKSKE--GIYMSHLHYNEVMNDIENYKTEIQESRREIEKLSSQNQLLHKDKKSSQDTIESQRLQ
IRNLQSSMDYLYEKIDLKHKNEIELTNMIMKLKDAVRNMQGALKTHEDHEQRLQSDIQKMLYDN----------------
ILEYRRKIETKLDNLKQQALEQSFTIDDDINNVKDSLETLLETVKKDAIIMCENLAQKVVGDQP-KFFNSMLSELNDMFS
KVDEHTDRLKEGLSQITAENNNLKAYLDTHFFRN---NHQEILNVHADKTYHQLNLSSKHLMSKITNIISDHVEQNRTLL
MDTLKTATTEVITQEMSHFEPVRKTWEQ-SFNHINVCDSLSNKFKDDTTESLNSLKSHMESTVRESSLIADKIKDNLCHF
QDRNDIANMTTNINGTVDDIKNKHSVLRDELEKNVSFIHASSEGFKAIDSSLKRIMNFRMPEGKTETLA-----------
------DDLIKHIDSSSVAPVASSGKTPLRPLLKSETKQR---------SLSKSVSPAKSSHAT--IINSPLKRKSSDSR
IFPGNSKKQR----------------------------------------------------------------------
--------------------------------------------------------------------------------
--------------------------------------------------------------------------------
--------------------------------------------------------------------------------
--------------------------------------------------------------------------------
--------------------------------------------------------------------------------
--------------------------------------------------------------------------------
--------------------------------------------------------------------------------
--------------------------------------------------------------------------------
--------------------------------------------------------------------------------
--------------------------------------------------------------------------------
--------------------------------------------------------------------------------
--------------------------------------------------------------------------------
--------------------------------------------------------------------------------
--------------------------------------------------------------------------------
--------------------------------------------------------------------------------
--------------------------------------------------------------------------------
--------------------------------------------------------------------------------
--------------------------------------------------------------------------------
--------------------------------------------------------------------------------
--------------------------------------------------------------------------------
--------------------------------------------------------------------------------
--------------------------------------------------------------------------------
--------------------------------------------------------------------------------
--------------------------------------------------------------------------------
--------------------------------------------------------------------------------
--------------------------------------------------------------------------------
--------------------------------------------------------------------------------
--------------------------------------------------------------------------------
--------------------------------------------------------------------------------
--------------------------------------------------------------------------------
--------------------------------------------------------------------------------
--------------------------------------------------------------------------------
--------------------------------------------------------------------------------
--------------------------------------------------------------------------------
--------------------------------------------------------------------------------
--------------------------------------------------------------------------------
--------------------------------------------------------------------------------
--------------------------------------------------------------------------------
--------------------------------------------------------------------------------
--------------------------------------------------------------------------------
--------------------------------------------------------------------------------
--------------------------------------------------------------------------------
--------------------------------------------------------------------------------
--------------------------------------------------------------------------------
--------------------------------------------------------------------------------
--------------------------------------------------------------------------------
--------------------------------------------------------------------------------
--------------------------------------------------------------------------------
--------------------------------------------------------------------------------
--------------------------------------------------------------------------------
--------------------------------------------------------------------------------
--------------------------------------------------------------------------------
--------------------------------------------------------------------------------
--------------------------------------------------------------------------------
--------------------------------------------------------------------------------
--------------------------------------------------------------------------------
--------------------------------------------------------------------------------
--------------------------------------------------------------------------------
--------------------------------------------------------------------------------
--------------------------------------------------------------------------------
--------------------------------------------------------------------------------
--------------------------------------------------------------------------------
--------------------------------------------------------------------------------
--------------------------------------------------------------------------------
--------------------------------------------------------------------------------
--------------------------------------------------------------------------------
--------------------------------------------------------------------------------
--------------------------------------------------------------------------------
--------------------------------------------------------------------------------
--------------------------------------------------------------------------------
--------------------------------------------------------------------------------
--------------------------MHNIVPETRQS--SILVAVRVRPFTDEESTRLVHEENG----------------
-------------------NMVY-LKDT---------VLNIPLSAPSLGIDD-------------------KSTLLRTQS
KFRPIGIRKIIDCVDDKMLIFDPSKSNPLNELNENLVHSSSN------ENRRRLRRF------------GE---------
--------------------------------------------------------------------------------
-----------------QKFIFDRIFDMDVT-------------------------------------------------
------------------------------------------QQEVYENTTRP--LLDSVLD--GFN----GTVFAYGAT
GCGKTFTISGTSE-------------------------------------------------------------------
--------------------------------------------------------------------------------
-------------------------------------------------------------------------------Q
PGIIFLTMQELFIRMEQLKD------------------------------------------------------------
--------------------------------------------------------------------------------
-------------------------------------------------------------------------TKKFQLQ
LSFLEIY-----NEQIHDLLDPNISSKK----------------------------------------------------
------LVIREDSYN-----------------------------------------------------------------
--------------------------------------------------------------------------------
-----------------------RTFVSNLSKHSP----------------------------------ENVEEVMDLVI
KGN------------------------MNRTTSPTDANETSSRSHAVLQIHVAQMNRTADIKQ-----------------
------------------------------------------------------------------------------DQ
TFATLSIIDLAGSERAAVTK------------------------------------------------------------
-----------------------NRGERLLEGANINRSLLALGNCINALCVSSTRTGFSC--------------------
--------------------------------------------------------------------------------
-----------------HVPYRDSKLTRLLK-----FSLG---------------------GNCKTVMIVCVSPSSG---
--------------------------------------------------------------------------------
-----------------------------------------------------------------------------HYD
ETLNTLKYANRAK--EIKTKV-IRNKQSLDRHVGSYLKLITEQKSEIEELRSREQKMIEIQLSQFRNGREKVNMLIKESV
REMRIHLSDSEKIQDAKLIKSLMLVKRHYLKLVHFELSNVLQYLNNLN-------------DERAVFLTDNIHIIQEQIL
LKMNELEVQFD--DPNDIDRTLEYMKTIQLKKMRDCEYWQEAIDFEQYEILISGLSESVRNEILVNGTRLMEKVIEDPIL
RSHFQIISKSIVDENE----------------------NTDGSNTTMVGTIERELNKLNKLDQEFDQFAQQLNVSTQRKR
SSPM------------------------------------------------------QKQQPTWRQKLMKQGMMGEGSP
DVTPS----KVMKSLSFAEGPPTIWNEPQDVS----MMLDDPDPLPIERKLNTTVNK-----------------------
---------------------------------------ISTPNPKPKLSLTATQLK-----------------------
--------------------------------------------------------------------------------
--------------------------------------------------------------------------------
--------------------------------------------------------------------------------
--------------------------------------------------------------------------------
--------------------------------------------------------------------------------
--------------------------------------------------------------------------------
--------------------------------------------------------------------------------
--------------------------------------------------------------------------------
--------------------------------------------------------------------------------
--------------------------------------------------------------------------------
--------------------------------------------------------------------------------
--------------------------------------------------------------------------------
--------------------------------------------------------------------------------
--------------------------------------------------------------------------------
--------------------------------------------------------------------------------
--------------------------------------------------------------------------------
--------------------------------------------------------------------------------
--------------------------------------------------------------------------------
--------------------------------------------------------------------------------
--------------------------------------------------------------------------------
--------------------------------------------------------------------------------
--------------------------------------------------------------------------------
--------------------------------------------------------------------------------
--------------------------------------------------------------------------------
--------------------------------------------------------------------------------
--------------------------------------------------------------------------------
--------------------------------------------------------------------------------
--------------------------------------------------------------------------------
--------------------------------------------------------------------------------
--------------------------------------------------------------------------------
--------------------------------------------------------------------------------
--------------------------------------------------------------------------------
--------------------------------------------------------------------------------
--------------------------------------------------------------------------------
--------------------------------------------------------------------------------
--------------------------------------------------------------------------------
--------------------------------------------------------------------------------
--------------------------------------------------------------------------------
--------------------------------------------------------------------------------
--------------------------------------------------------------------------------
--------------------------------------------------------------------------------
--------------------------------------------------------------------------------
--------------------------------------------------------------------------------
--------------------------------------------------------------------------------
--------------------------------------------------------------------------------
--------------------------------------------------------------------------------
--------------------------------------------------------------------------------
--------------------------------------------------------------------------------
--------------------------------------------------------------------------------
--------------------------------------------------------------------------------
--------------------------------------------------------------------------------
--------------------------------------------------------------------------------
--------------------------------------------------------------------------------
--------------------------------------------------------------------------------
--------------------------------------------------------------------------------
--------------------------------------------------------------------------------
--------------------------------------------------------------------------------
--------------------------------------------------------------------------------
--------------------------------------------------------------------------------
--------------------------------------------------------------------------------
--------------------------------------------------------------------------------
--------------------------------------------------------------------------------
--------------------------------------------------------------------------------
--------------------------------------------------------------------------------
--------------------------------------------------------------------------------
--------------------------------------------------------------------------------
--------------------------------------------------------------------------------
------------------------------------------------------------------------MNGPPSTP
ERCSSK-----DGSNIPSPTQQGS-----SSPKYKPRQSIRLN----PEDVQSINRRRSLTPSTENR-------------
----------------SSTHMTFFYKENLKELNRLQEELSRKKIKLNTAQDEMNSLKSKVETVEFKMNNLKEEKQVKVRQ
IGLKQNELNSMDQDHELKLEFMRNGFDLEIKKIEGKYHCEMNETESKFKFEVQQIEFEKIQKFKQEKEHLLKDIHNLNDE
VNNN-DNVINQLKEELDKKYSNLKEKWMVEFQTEWKNITEANQSMIKDINKLSQDIENDMTNELDQSKDKRNILEKELAK
LEEKLNEKNVFKESITVQIDTVEEEIEQTISQRKELNEYITNSKNELLQINEILIKEETMRRKLHNELQELRG--NIRVY
CRIRPPLEN-EVQDISHI----------------------------------HVSNFDNRNGSQ---------AIEISNE
DRN-----------------------------------------------------------------------------
--------------------------------------------------------------------------------
-----------------------------------------------------SRFLFDKVFSSNAS-------------
------------------------------------------------------------------------------NR
DVFEEVGQ---LIQSSLD--GYN----VCIFAYGQTGSGKTYTMMND---------------------------------
--------------------------------------------------------------------------------
--------------------------------------------------------------------------------
-----------------------------------PDGVIPMTLDHIFDWTHLLKER-----------------------
--------------------------------------------------------------------------------
--------------------------------------------------------------------------------
-----------------------------GWDYSFEAQFIEIY-----NEQIVDLLRSLNPEPGPTK-------------
------------------------------------------YEIRHDGDSQ----------------------------
--------------------------------------------------------------------------------
-----------------------------------------------------------RTSITNVTSIKL---------
-------------------------ETRARVNTVLRTAN------------------------KTKSIAATNSNERSSRS
HSVFTIRIHGTNSITG----------------------------------------------------------------
----------------------------------EASDGVLNLVDLAGSERIDTSN------------------------
-----------------------------------------------------------VTGDRLRETQNINKSLSCLGD
VIYALNGKDMK---------------------------------------------------------------------
-----------------------------------------------------HIPFRNSKLTYLLQ-----YSLI----
-----------------GDSKTLMFVNVSPSSN-----------------------------------------------
--------------------------------------------------------------------------------
---------------------------------HVKETLNSLRFASKVN--STKINQH----------------------
--------------------------------------------------------------------------------
--------------------------------------------------------------------------------
--------------------------------------------------------------------------------
--------------------------------------------------------------------------------
--------------------------------------------------------------------------------
--------------------------------------------------------------------------------
--------------------------------------------------------------------------------
--------------------------------------------------------------------------------
--------------------------------------------------------------------------------
--------------------------------------------------------------------------------
--------------------------------------------------------------------------------
--------------------------------------------------------------------------------
--------------------------------------------------------------------------------
--------------------------------------------------------------------------------
--------------------------------------------------------------------------------
--------------------------------------------------------------------------------
--------------------------------------------------------------------------------
--------------------------------------------------------------------------------
--------------------------------------------------------------------------------
--------------------------------------------------------------------------------
--------------------------------------------------------------------------------
--------------------------------------------------------------------------------
--------------------------------------------------------------------------------
--------------------------------------------------------------------------------
--------------------------------------------------------------------------------
--------------------------------------------------------------------------------
--------------------------------------------------------------------------------
--------------------------------------------------------------------------------
--------------------------------------------------------------------------------
--------------------------------------------------------------------------------
--------------------------------------------------------------------------------
--------------------------------------------------------------------------------
--------------------------------------------------------------------------------
--------------------------------------------------------------------------------
--------------------------------------------------------------------------------
--------------------------------------------------------------------------------
--------------------------------------------------------------------------------
--------------------------------------------------------------------------------
--------------------------------------------------------------------------------
--------------------------------------------------------------------------------
--------------------------------------------------------------------------------
--------------------------------------------------------------------------------
--------------------------------------------------------------------------------
--------------------------------------------------------------------------------
--------------------------------------------------------------------------------
--------------------------------------------------------------------------------
--------------------------------------------------------------------------------
--------------------------------------------------------------------------------
--------------------------------------------------------------------------------
--------------------------------------------------------------------------------
--------------------------------------------------------------------------------
--------------------------------------------------------------------------------
--------------------------------------------------------------------------------
--------------------------------------------------------------------------------
--------------------------------------------------------------------------------
--------------------------------------------------------------------------------
--------------------------------------------------------------------------------
--------------------------------------------------------------------------------
--------------------------------------------------------------------------------
--------------------------------------------------------------------------------
--------------------------------------------------------------------------------
--------------------------------------------------------------------------------
--------------------------------------------------------------------------------
--------------------------------------------------------------------------------
--------------------------------------------------------------------------------
--------------------------------------------------------------------------------
--------------------------------------------------------------------------------
--------------------------------------------------------------------------------
--------------------------------------------------------------------------------
--------------------------------------------------------------------------------
--------------------------------------------------------------------------------
--------------------------------------------------------------------------------
--------------------------------------------------------------------------------
--------------------------------------------------------------------------------
--------------------------------------------------------------------------------
--------------------------------------------------------------------------------
--------------------------------------------------------------------------------
----------------------------------MITKPVALPLHTSSYNSPKRLMRPPSTPN-LRTSSTVRPRSTSS--
--------------------------------------------------SSSSQCSSPARSS-----------------
------------STKAASPIRGGRSSYQG--TISVGVRIKPTHGKQD---------------------------------
-----------------------------SWHVNNNSII-HEEF------------------------------------
--------------------------------------------------------------------------------
--------------------------------------------------------------------------------
---------GEFNFDHVFSPEMN---------------------------------------------------------
----------------------------------NDRVYETMALP--MIDKLFE--GFN----CTIFAYGMTGSGKTYTM
SGSKS---------------------------------------------------------------------------
--------------------------------------------------------------------------------
-----------------------------------------------------------------------GPGIIPMCV
DTIFDRINVGLP--------------------------------------------------------------------
--------------------------------------------------------------------------------
-----------------------------------------------------------------RKKFTVRVSYLEIY-
----NERIFDLLNLPQGKTLNSNIMVPSSTLTND--------------------------------------------LK
LRDDLKY-------------------------------------------------------------------------
--------------------------------------------------------------------------------
---------------GVKVVGLVERNV----------------------------------SSNKELMKCISIGD-----
-------------------HNRKTGETDFNTRSSRSHAVVLIRVFCTDEITG----------------------------
----------------------------------------------------------------------EQVMSTLSLC
DLAGSERAT-----------------------------------------------------------------------
---------------GQQERRKEGAYINKSLLALGTVISKLSMESSGLSTNVG---------------------------
--------------------------------------------------------------------------------
---------HIPYRDSKLTRILQ-----PALS---------------------GDSLVATICTVDTRPE-----------
--------------------------------------------------------------------------------
---------------------------------------------------------------------TSTESINTIRF
ASRAK--NISLAVKRNEADSNV----------------SKSQLIQTLRKQVREQQITIDNLTRGKGFIG-----------
------------------------------------------------------SGISSDTSLLRENELLKMKVEHYERL
ET-------------------------------------LEPSILKDTELVEIIDMLPQDIGV---------------ML
ETKLVNMDSQLQESKRYISQLESAR-------------------------------------------------------
--------------------------------------------------------TRDASATAATAELLSNVSDIDLTQ
VLHEQEQELMQLHQSLERKDKMIEALKSAKRLRQQLAEYTGEAVSATDSDIEIGTATAANVLKPISPNASDLNRQERPIT
IGSGTSITTTSDSSGTGSDYLKPVPKYSIASDVFPKSVL-----------------------------------------
--------------------------------------------------------------------------------
--------------------------------------------------------------------------------
--------------------------------------------------------------------------------
--------------------------------------------------------------------------------
--------------------------------------------------------------------------------
--------------------------------------------------------------------------------
--------------------------------------------------------------------------------
--------------------------------------------------------------------------------
--------------------------------------------------------------------------------
--------------------------------------------------------------------------------
--------------------------------------------------------------------------------
--------------------------------------------------------------------------------
--------------------------------------------------------------------------------
--------------------------------------------------------------------------------
--------------------------------------------------------------------------------
--------------------------------------------------------------------------------
--------------------------------------------------------------------------------
--------------------------------------------------------------------------------
--------------------------------------------------------------------------------
--------------------------------------------------------------------------------
--------------------------------------------------------------------------------
--------------------------------------------------------------------------------
--------------------------------------------------------------------------------
--------------------------------------------------------------------------------
--------------------------------------------------------------------------------
--------------------------------------------------------------------------------
--------------------------------------------------------------------------------
--------------------------------------------------------------------------------
--------------------------------------------------------------------------------
--------------------------------------------------------------------------------
--------------------------------------------------------------------------------
--------------------------------------------------------------------------------
--------------------------------------------------------------------------------
--------------------------------------------------------------------------------
--------------------------------------------------------------------------------
--------------------------------------------------------------------------------
--------------------------------------------------------------------------------
--------------------------------------------------------------------------------
--------------------------------------------------------------------------------
--------------------------------------------------------------------------------
--------------------------------------------------------------------------------
--------------------------------------------------------------------------------
--------------------------------------------------------------------------------
--------------------------------------------------------------------------------
--------------------------------------------------------------------------------
--------------------------------------------------------------------------------
--------------------------------------------------------------------------------
--------------------------------------------------------------------------------
--------------------------------------------------------------------------------
--------------------------------------------------------------------------------
--------------------------------------------------------------------------------
--------------------------------------------------------------------------------
--------------------------------------------------------------------------------
--------------------------------------------------------------------------------
--------------------------------------------------------------------------------
--------------------------------------------------------------------------------
--------------------------------------------------------------------------------
--------------------------------------------------------------------------------
--------------------------------------------------------------------------------
--------------------------------------------------------------------------------
--------------------------------------------------------------------------------
--------------------------------------------------------------------------------
--------------------------------------------------------------------------------
--------------------------------------------------------------------------------
--------------------------------------------------------------------------------
--------------------------------------------------------------------------------
--------------------------------------------------------------------------------
--------------------------------------------------------------------------------
--------------------------------------------------------------------------------
--------------------------------------------------------------------------------
--------------------------------------------------------------------------------
--------------------------------------------------------------------------------
--------------------------------------------------------------------------------
--------------------------------------------------------------------------------
--------------------------------------------------------------------------------
--------------------------------------------------------------------------------
--------------------------------------------------------------------------------
--------------------------------------------------------------------------------
--------------------------------------------------------------------------------
-------------MALIRR-AKNKVA-----PQKRAE-------------TTIKKATFDAT--KKKEVG--VSDLTLLSS
IS--------------------DDAINQNLKKRFE-----------------------------NGTIYTYIG-----HV
LISVNPFRDLG--------------------IYTDAVLESYKGKN-----------------------------------
-------------------------------------------------------------------------------R
LEVPPHVFAIAEAMYYNLKAYN----------------------------------------------------------
-----ENQCVIISGESGAGKTEAAKRIMQYIAAASSTHEASIG-------------------------------------
--------------------------------------------------------------------------------
--------------------------------------------------------------------------------
--------------------------------------------------------------------------------
------------------------------------------------------------KIKDM--VLA-----TNPLL
ESFGCAKTLRNNN-----SSRHGKYLEIRFNEQFE---------------------------------------------
---------------------------------PCAGQITNYLLEKQRVV------------------------------
----------GQIRNERNFHIFYQFTKGASD-------------------------------------------------
---------------------------------------------------------TYRQNFGVL--------------
-------------------QPDQYIYTSASG-------------------------------------------------
---------------------------------------------------------------------------CTSVD
TIDDLHDYQETIKAMQVIG----------------LSQEEQDQIFRMLSAILWIGNVTFVENN-----------------
----EGNAEVRDTS------------------------------------------------------------------
---VTDFVAYLMQVDS-------------------GLLIKCLVERVMETGHGSRR---------------GSVYHVPLNV
--------------VQATAVRDALAKAIYNNLFDWIVDRVNVSLKAFPGAV-----------------------------
--------------------------------------------------------------------------------
--------------------------------------------KSIGILDIYGFEIFEH--------------------
-----------------------------------NSFEQICINYVNEKLQQI-FIQLTLKSEQEEYNKEQIQWT-----
------------------------------------------------------PIKY----------FDNKVVCDLIES
K--------------------------------------------------RPPGIFATLDDSVATAHADSNA-------
------------------ADQAFAQRLNLFST------------------------------------------------
--------NAHFDLRSS---------------------------------------------------------------
------------------------------------------------------------------KFVIKHYAG---DV
TYDIS------------------GMTDKNKDQLVKDLAELVQTTTN----------------------------------
--------------PFLST---IFPDTIDK---SSKR-------------------------------------------
--------------------------------------------------------------------------------
--------------------------------------------------------------------------------
-----------------------------------------------------------------------------RPP
TAGNKII----KSANELVETLS---------------------------------------KAQPSYIRTIKPNQ-----
--------------------------------------------------------------------------------
-------------------------------------------TKSPRDYD-DQQVLHQVKYLGLQENV-RIRRAG----
---------------FAYRQTFEKFVERFYLLSPKCSYAGDYTWQ-----------------------------------
-----------------------------------------------------------------------GDTLGAVKQ
ILQDASIPT-----------------------------------------------------------------------
--------------------------------------------------------TEYQLGVT-KVFIKTPETLFALEH
MRDR--YWYNMAARIQRAWRRFIQRRIDSAIKIQRAIREKKGGNQ-----------------------------------
--------------------------------------------------------------------------------
--------------------------------------------------------------------------------
-----------------------------------------------------------------------------YEQ
LRDYGHRLLGG-RKERRAMSLLGY-RAFMGDYLSCNE------MKSK-GAFIKRQAGIS--EIVVFSIKGEALHSKFGRS
AVRLPITIILT-PTTLYIVGQTVAQNQV--SYT-------VDRKVNI-SHIKHVSLTNLADDWVGIYVQGENL--PDPFI
NTI---------------------FKTELITHLKQLNRA------------------------------------IEVKI
GPTIEYQKKPGKLHTVKCQISESAPKYS------DIYKSSTISVRQGRPANSRQAPKPEKKSTLLSDGPSYNSNQSKGYG
QQQHAQPSYGQQQQQQQRYAPQSHATPQTTQKKRAPPPPGQQN------------------FAASAAQTAYHPQQASHAR
VPSTNNAHTQHNRQPAQQAAQPVQQAAQPAATTSQPTRR-----------------------------------------
--------------------------------------------------------------------------------
--VAPPPPPPPPTKQNIPKFQAAYDFTGTGSASELPLSKGTVITVSKQDPSG--WSLGKLLDGSK-------EGWVPTNY
IVEYKESSGPPPPPAPPVA----------------------------------------------------------SST
TGYANSNNNAFAANDNVAAVAGAAAGATAGAAVAAASLANPGQNAFSVG-----LADALAARANTMRLESDDES--TGNA
DEDDDW--------------------------------------------------------------------------
--------------------------------------------------------------------------------
--------------------------------------------------------------------------------
--------------------------------------------------------------------------------
--------------------------------------------------------------------------------
--------------------------------------------------------------------------------
--------------------------------------------------------------------------------
--------------------------------------------------------------------------------
--------------------------------------------------------------------------------
--------------------------------------------------------------------------------
--------------------------------------------------------------------------------
--------------------------------------------------------------------------------
--------------------------------------------------------------------------------
--------------------------------------------------------------------------------
--------------------------------------------------------------------------------
--------------------------------------------------------------------------------
--------------------------------------------------------------------------------
--------------------------------------------------------------------------------
--------------------------------------------------------------------------------
--------------------------------------------------------------------------------
--------------------------------------------------------------------------------
--------------------------------------------------------------------------------
--------------------------------------------------------------------------------
--------------------------------------------------------------------------------
--------------------------------------------------------------------------------
--------------------------------------------------------------------------------
--------------------------------------------------------------------------------
--------------------------------------------------------------------------------
--------------------------------------------------------------------------------
--------------------------------------------------------------------------------
--------------------------------------------------------------------------------
--------------------------------------------------------------------------------
--------------------------------------------------------------------------------
--------------------------------------------------------------------------------
--------------------------------------------------------------------------------
--------------------------------------------------------------------------------
--------------------------------------------------------------------------------
--------------------------------------------------------------------------------
--------------------------------------------------------------------------------
--------------------------------------------------------------------------------
--------------------------------------------------------------------------------
--------------------------------------------------------------------------------
--------------------------------------------------------------------------------
--------------------------------------------------------------------------------
--------------------------------------------------------------------------------
--------------------------------------------------------------------------------
--------------------------------------------------------------------------------
--------------------------------------------------------------------------------
--------------------------------------------------------------------------------
--------------------------------------------------------------------------------
--------------------------------------------------------------------------------
--------------------------------------------------------------------------------
--------------------------------------------------------------------------------
--------------------------------------------------------------------------------
--------------------------------------------------------------------------------
--------------------------------------------------------------------------------
--------------------------------------------------------------------------------
--------------------------------------------------------------------------------
--------------------------------------------------------------------------------
--------------------------------------------------------------------------------
--------------------------------------------------------------------------------
--------------------------------------------------------------------------------
--------------------------------------------------------------------------------
-------------------------------------------------------------------------------M
PYEVGTRCWYPSKDQGWIGAEVTKHTLQGD--------------SYNLELTLED--GQKVELLV-----SSLD--ETKEP
SLPLLRNPPILET--TEDLTSLSYLN--------------------EPAVLHAIKARYA---------------------
--------QLNIYTYSG-----IVLIATNPFDRVDQ-------------------LYSQEMIQAYAGKL-----------
--------------------------------------------------------------------------------
-----------------------RGELEPHLFAIAEEAYRLMKTTD----------------------------------
-----------------------------QNQTIIVSGESGAGKTVSAKYIMRYFASVEENNEENA--------------
-----------------------HHNLEMS--------------------------------------------------
--------------------------------------------------------------------------------
--------------------------------------------------------------------------------
--------------------------------------------------------------------------------
----ETEKK--ILA-----TNPIMEAFGNAKTIRNDN-----SSRFGKYLEILFDDDTS---------------------
---------------------------------------------------------IIGARVRTYLLERSRLV------
----------------------------------FQPKTERNYHIFYQILSGLSD-------------------------
--------------------------------------------------------------------------------
-DEKSQLKLT---------------------------------DIQDYHYMNQGG-------------------------
--------------------------------------------------------------------------------
-------------------DSHIEGVDDASEYGDTVEALSLVG----------------ISKDTQFQLFKILAALLHIGN
IEVKKV----------------------RNDASLSSDEP-----------------------------------------
---------------------------NLQIAADLLGIDA-------------------FDFAKWVTKKQIVTR------
--------------SEKIVSSLPY--------------HQAIVSRDSVAKFIYSALFDWLVDNINTVLCNPEVVSEIY--
--------------------------------------------------------------------------------
--------------------------------------------------------------------TFIGVLDIYGFE
HFQK-------------------------------------------------------NSFEQFCINYANEKLQQE-FN
QHVFKLEQEEYVKEQIEWS-----------------------------------------------------------FI
EF----------NDNQPCIDLIE----------------------------------------------------NKVGI
LSLLDEESRLPAG-----------------------------TDEGWTHKLYETLNKPPT--------------------
--------------------------------NEVFSKPRFGQT------------------------------------
--------------------------------------------------------------------------------
----------QFIVSHYAL---DVTYDVD------------------GFIEKNRDTVSDGHLEVLKASNN----------
--------------------------------------ETLLS---ILETVDKNAEKLAEKQAQKQESQKKPGPASRKIV
--------------------------------------------------------------------------------
--------------------------------------------------------------------------------
--------------------------------------------------------------------------------
---------------------RKPTLGSMFK----QSLIDLMETIN----------------------------------
-----STNVHYIRCIKPNE-------------------------------------------------------------
-------------------------------------------------------------------DKEAWKFD-NLMV
LSQLRACGVLETI-RISCAG-------------------FPSRWTYTEFALRYHILVPSELWSNILLSDPSE--------
--------------------------------------------------------------------------------
---------------EDVKNLCKEILKRTMDDT-----------------------------------------------
--------------------------------------------------------------------------------
AKYQAGNT-KIFFKA-GMLAHLEKLRTD--KLFSSSVMIQKKIKGLHYRKTYLRTVDAIKRLQANVSG---KIIRLRTEN
EFKNNAALLIQSAYRGISVRDNVSSIIISIIRIQSMARKQITCKELLERRRGDAAVTIQKSVRSFQPRKSFLHEKKGTVV
IQSFIRKHYAQRKLKQLKSEAKSVNHLQEVSYKLENKVIELTESLASKVKENKELVSRLENLQKSLNESENIKSSLEEEK
EGHTKALADQKSIHEEEYGKVNDQLIAAKEEIISAKAEVDELLNKQKNLKDEIASTLEELTSARDELLTSQSEN-ADLKK
EVFSLKEEVARLQSSMRSGVYVGGGINATPVKNRRFSANSTLNDGSSPKQLN----------------------------
--------------------------------------------------------------------------------
--------------------------------------------------------------------------------
--------------------------------------------------------------------------------
--------------------------------------------------------------------------------
--------------------------------------------------------------------------------
--------------------------------------------------------------------------------
--------------------------------------------------------------------------------
-------VVSINNNFNTEDVSALMSQINDELYKMFEDSRSLNTEIIEGLLKGGKVPPTGVSVNLTRKEVLYPSRVLIIIL
SDMWRLGLTSQSETFLAEVLDAIQK---IISNLKPD-------VMIEHGAFWYTNVRELHSFVVYAYESITTDETYNSG-
------MNEEEYNRYVNLVKELKDDFEALSFNVYNLWMKKLRKNLEKIAVPAVVVSQSLPGFVVPEPSQ-----FLQKFL
Q-----NSSTYKMDDVLTFFNNIYWAMKSYDIEMEVFEDVITNLLKLLDALCFNDLILRKNFLSWKRGLQLNYNVTRIEE
WCKSHHISEVSVCLQHILQAAKLLQLKKRIVADIDIIWD----ICNCLKPIQLKQLITQYSVADYEE--PIAPEILQYVA
EKVKNDTSKAEVG-----------NNDVFLPVDNGPFEDPYQKVEVRAFGKIEAYIPAWLNLPITRRIVELVTQFVAVQE
QAE-----------------------------------------------------------------------------
--------------------------------------------------------------------------------
--------------------------------------------------------------------------------
--------------------------------------------------------------------------------
--------------------------------------------------------------------------------
--------------------------------------------------------------------------------
--------------------------------------------------------------------------------
--------------------------------------------------------------------------------
--------------------------------------------------------------------------------
--------------------------------------------------------------------------------
--------------------------------------------------------------------------------
--------------------------------------------------------------------------------
--------------------------------------------------------------------------------
--------------------------------------------------------------------------------
--------------------------------------------------------------------------------
--------------------------------------------------------------------------------
--------------------------------------------------------------------------------
--------------------------------------------------------------------------------
--------------------------------------------------------------------------------
--------------------------------------------------------------------------------
--------------------------------------------------------------------------------
--------------------------------------------------------------------------------
--------------------------------------------------------------------------------
--------------------------------------------------------------------------------
--------------------------------------------------------------------------------
--------------------------------------------------------------------------------
--------------------------------------------------------------------------------
--------------------------------------------------------------------------------
--------------------------------------------------------------------------------
--------------------------------------------------------------------------------
--------------------------------------------------------------------------------
--------------------------------------------------------------------------------
--------------------------------------------------------------------------------
--------------------------------------------------------------------------------
--------------------------------------------------------------------------------
--------------------------------------------------------------------------------
--------------------------------------------------------------------------------
--------------------------------------------------------------------------------
--------------------------------------------------------------------------------
--------------------------------------------------------------------------------
--------------------------------------------------------------------------------
--------------------------------------------------------------------------------
--------------------------------------------------------------------------------
--------------------------------------------------------------------------------
--------------------------------------------------------------------------------
--------------------------------------------------------------------------------
--------------------------------------------------------------------------------
--------------------------------------------------------------------------------
--------------------------------------------------------------------------------
--------------------------------------------------------------------------------
--------------------------------------------------------------------------------
--------------------------------------------------------------------------------
--------------------------------------------------------------------------------
--------------------------------------------------------------------------------
--------------------------------------------------------------------------------
--------------------------------------------------------------------------------
--------------------------------------------------------------------------------
--------------------------------------------------------------------------------
--------------------------------------------------------------------------------
--------------------------------------------------------------------------------
----------------------MSQQREKVWVSDEREV--FVQGQLVERKV-VKNKQGQEQAVAVVS-------------
--------------VNGKETEFSEDDVASVNPSTFDK--VDDLSELTHLN--------------------EASVLFNLQN
RYQ-----------------------------DDLIYTYSG-----LFLVAINPYSNIK--------------------I
YSNSYIKLYHGSP-------------------------------------------------------------------
-----------------------------------------------KEDNKPHIFAVAEQAYQNLLHQK----------
-----------------------------------------------------QDQSILVTGESGAGKTENTKKILQYLA
SITTDDKILLNQTNE-----------------------------------------------------------------
--------------------------------------------------------------------------------
--------------------------------------------------------------------------------
--------------------------------------------------------------------------------
----------------------------SFERK--ILQ-----SNPILESFGNAQTVRNNN-----SSRFGKFIKIDFDE
YGK-----------------------------------------------------------------------------
-INGAHIEWYLLEKSRVI----------------------------------------QAHARERNYHIFYQILSGMSK-
--------------------------------------------------------------------------------
-------------------------QELRAIGLESN-------------------------------SIVDYQYLRHS--
--------------------------------------------------------------------------------
-------------------------------------------NPSIPGIDDGQNYQELVSAFETVG-------------
---FTKDDIQSILKCISIILHIGNVEFVS-----------------------ERSEQASIKN------------------
---------------------------------------------------DIKPLCKLLGVQE----------------
---DDFKSAVLKPKSKAG--------------------KEWVSQAKNA--------------SQARSILNSLSRSLYEKL
FEYIVNQINKSLEHGSMTE-------------------------------------------------------------
--------------------------------------------------------------------------------
------------YFIGLLDIAGFEIFKD----------------------------------------------------
---NSFEQLCINYTNEKLQQF-FNHHMFVLEQNEYQKEDIQWN-------------------------------------
----------------------FIDYG---------KDLQTTIDLIEQKNS-----------------------------
-------------------SIPGILPILEEESILPKS-----------------------------SDASFYSKLLSSWD
NK------------------------------------------------------STKFKRSKLDN-------------
--------------------------------------------------------------------------------
----------------------------------CFILKHYAG---DVEYNVT------------------DWLSKNKDP
LNENLLQVLNDCAN------------------------------------------------PLVSQ---FFADRIRGS-
--------------------------------------------------------------------------------
--------------------------------------------------------------------------------
--------------------------------------------------------------------------------
---------------------------------------------SFRTSSNKHR----EQLHTLIEQLG----------
-----------------------------NTDPHFVRCIIPNN-------------------------------------
--------------------------------------------------------------------------------
-----------KKKAGDFD-KKLILDQLRCNGVLEGI-RIARDG-------------------YPNRIFFKEFFQRYKIL
SDECRFT-------------------------------------------------------------------------
---------------------------------------NNSKKNCEILLSSLHLDP-----------------------
--------------------------------------------------------------------------------
------------------------TIYKVGNT-KLFFKA-GVLANLELLKEQ--RLSAAVTRLNAIISANSVRKEIRSHL
KKLQAARILKVTFETYDRLM-----ENPWYNLYM-KLLPLLDSSNTILKTKKIAEQVKQLENKLAESEKSTTVMVDAKRL
VEQELEKVKALLLKETSELQQSQELLEATK--------------------------------------------TKQIQI
QQKWDETLSIKDSLETENLELSKEADNLRLELEKTKNASDLSEDKFRELSHDKEKLEITVNELKNKLDVVKNDERALDSE
KDKLIREISDLKKEIQEKT-----------------------MSLKDMEAKVNDSEIAIDVKLKSLEKHLAATSNRMKGF
FEENTQLAAQVKSLKNDIATKNSLFEN--------------------------------KSAELNRVNVKVSEQESMVNS
LSK---------------------------------EKESLLIQVLSLSKELKAVRQENDSNKCKLESINEEYSKLLAAK
QENGSSNGNHELN-------------------KLKTELLQEQSMNKFLNERLLSVG-------RSGKAVNGFSSSVGTDD
--LRREFDELSMKYKDVEMRLTSEIEEKKNLISRLRFAETRLASASFDNQTLTAQLKKIKQLSKSTLSEVNLDEELE---
--NID----KFELNQEKMLLEIDFLKRQLT---------------KEMNARKNAERVASALHQKVG------------QI
QRSD--SSADIFKLRYEANEDYVKSLEMRQN-------------------------------------------------
-------SSPFRDKTNIINGDIFKHRESFEKYEEELQRHRVESNRLHSSLV-----------------------------
------EYQNKLHDLTLDYNKSLVTEASLREQIAQLDDELKTVEQQKNMIQ-----------------SNSKRYQTQYEG
SQRDLVTVESEVRAVKHGLKQAEKDIESMTQMIQKLRSQNKQKEQ--------------------------------EIW
QQETKITELESQLDEKTIELDKSISKSKALEEDITHYKERARAVEN-----NKEYLVEIDCLKGKLDGYLRLETEMKKEM
SSLGYQLETL---KLDSEAKIQDLLKQTNHYERLVTELGIQKDEAEAAKKTLETTIKTLQVKNLSLEETTQSLSAENKQL
QEERTFLRSKLDEANGNFSQSLKEKEKYSHDVQFLEESLALQKQQAERNE------ELIDQLQTELDTIKTTFSSEKDKN
ANLFQENASLAKANEILRNDLLDAKNK---LADTSENDAWFNKVQTLTTTLEEERTSKFEEIKKSKKLERIIEELERKNE
EQANVIEIANDAKSQYEETIGNLDEKLGEIEAINATKDATLNKMHRDNTYYQEQISELEKEISSWKQRYEKLSERRQSLA
QS-TDGVFI-----------------------------------------------------------------------
--------------------------------------------------------------------------------
--------------------------------------------------------------------------------
--------------------------------------------------------------------------------
--------------------------------------------------------------------------------
--------------------------------------------------------------------------------
--------------------------------------------------------------------------------
--------------------------------------------------------------------------------
--------------------------------------------------------------------------------
--------------------------------------------------------------------------------
--------------------------------------------------------------------------------
--------------------------------------------------------------------------------
--------------------------------------------------------------------------------
--------------------------------------------------------------------------------
--------------------------------------------------------------------------------
--------------------------------------------------------------------------------
--------------------------------------------------------------------------------
--------------------------------------------------------------------------------
--------------------------------------------------------------------------------
--------------------------------------------------------------------------------
--------------------------------------------------------------------------------
--------------------------------------------------------------------------------
--------------------------------------------------------------------------------
--------------------------------------------------------------------------------
--------------------------------------------------------------------------------
--------------------------------------------------------------------------------
--------------------------------------------------------------------------------
--------------------------------------------------------------------------------
--------------------------------------------------------------------------------
--------------------------------------------------------------------------------
--------------------------------------------------------------------------------
--------------------------------------------------------------------------------
--------------------------------------------------------------------------------
-------------------------------------------------MR---EVI-SVNVGQAGCQIGNACW-ELYSL
--EHGIAPD-GYLQEG-LKKPTGG--------------------------------------------------------
-----------------EEGFSTFFNETGSG-------------------------------------------------
----------------------------------------KFVPRAVYVDLEPNVID---EVRTGAYRD-----------
--------------------------------------------------------------------------------
---------------------------------------------------------------------------FFHPE
QLISG----------------KEDAANNYARGHY----------------------------------------------
---------------TVGRELLDDILDRVRKISDQCD-----------GLQGFLFTHSLGGGTGSGLGSLLLEHLSLDY-
-----------------------------------GKKSKLEFAVYPA-PQVST-----------SVVEPYNTVLTTHTT
LEHA-----------DCTFMV--DNEAIYEMCKKNLDIQRP---------------------------------------
------------------------------------------------SFSNLNNLIAQVVSSV----------------
--------------------------------TASLRFDGSLNVD------------------LNEFQTNLVPYPRIHFP
LVSYAPILSKS-----------------------------------------KAHHESNSVAEITNACFEPGNQMVKCDP
RTG-----------------------------------------------------------------------------
----------------KYMATCLLYRG---------DVVTRDVQNAVA-------------QIKTKKTV-----------
----------------------------------------QLVDW-CPTGFK-------------IGICYQAPTATPNSQ
-----------------------------------------LSSVNRAVCMLSN-------------TTAIADAWKRIDK
KFDLMYA----KRAFVHWYVGEG------------MEEGEFTEAREDLAALERDYYEVGADSYADE---------EF---
--------------------------------------------------------------------------------
--------------------------------------------------------------------------------
--------------------------------------------------------------------------------
--------------------------------------------------------------------------------
--------------------------------------------------------------------------------
--------------------------------------------------------------------------------
--------------------------------------------------------------------------------
--------------------------------------------------------------------------------
--------------------------------------------------------------------------------
--------------------------------------------------------------------------------
--------------------------------------------------------------------------------
--------------------------------------------------------------------------------
--------------------------------------------------------------------------------
--------------------------------------------------------------------------------
--------------------------------------------------------------------------------
------------------------------------------MR---EII-HLSTGQCGNQIGAAFW-ETICG--EHGLD
FE-GNYHGI------DDIQK------------------------------------------------------------
-----------ARLNVYFNEASSG--------------------------------------------------------
---------------------------------KWVPRSVNIDLEPGTID---AVRNSKIGT------------------
--------------------------------------------------------------------------------
--------------------------------------------------------------------LFRPDNYIFG--
--------------QSSAGNVWAKGHY-----------------------------------------------------
--------TEGAELVDSVMDVVRREAEGCD-----------SLQGFQIAHSLGGGTGSGMGTLLISKIREEF--------
----------------------------PDRMMATFSVVPS-PKTSD-----------TVVEPYNATLSVHQLVEHA---
--------DETFCI--DNEALYDICQTTLKLPQP----------------------------------------------
-----------------------------------------DYANLNHLVSSVMSGV-----------------------
-------------------------TTSLRYPGQLNSD------------------LRKLAVNLVPFPRLHFFMVGYAPL
TSIG-----------------------------------------AQSFRSLSVSELTQQMFDSRNMMAASDPRNG----
--------------------------------------------------------------------------------
---------RYLTVAAFFRG---------KVSVKEVEDEMH-------------KVQTRNSS------------------
---------------------------------YFVEW-IPNNVQ-------------TAVCSVPPKD------------
-------------------------------------LDMSATFIGN-------------STSIQELFRRVGDQFSVMFK
----KRAFLHWYTNEG------------MEEIEFSEAESNMNDLVSEYQQYQDATVEDDEE--LEFVDEQP---------
------------------MAENFE--------------------------------------------------------
--------------------------------------------------------------------------------
--------------------------------------------------------------------------------
--------------------------------------------------------------------------------
--------------------------------------------------------------------------------
--------------------------------------------------------------------------------
--------------------------------------------------------------------------------
--------------------------------------------------------------------------------
--------------------------------------------------------------------------------
--------------------------------------------------------------------------------
--------------------------------------------------------------------------------
--------------------------------------------------------------------------------
--------------------------------------------------------------------------------
--------------------------------------------------------------------------------
--------------------------------------------------------------------------------
-----------------------------------MTG--EVI-TLQVGQCGNQVGREFW-SQLAK--EHGIGQD-GLSL
QEDSPTAV------------------------------------------------------------------------
--REDHPVTFFKQNDSN---------------------------------------------------------------
--------------------------RYTPRALLFDLEPSIIN-----DIRNSFPG------------------------
--------------------------------------------------------------------------------
-------------------------------------------------------------FFNERNVWVSQD-------
-------NLGAGNTWSIGY-------------------------------------------------------------
-DYGTENQDQFINMIDREIDATE-----------NFEAFQLIHSVAGGTGSGLGSNLLELLADSY---------------
---------------------HKKLVTTYSVFPS----DESE---------VVVQPYNTMLTLRRLIEDS----------
-DASVVF--DNNALSNITARILRDSNV-----------------------------------------------------
----------------------------------SYAQSNQVISTVMSSI------------------------------
------------------TNSIRFPSYMFSS------------------LPSIFSTIVPTPDMHFLVPSFTSFTTDFIPE
--------------------------------------AKNLKRSTGYDVILDLFDANNSMVTHSADDP-----------
--------------------------------------------------------------------------------
--VYIAIYSLLQG---------SVEQSDITRGIL-------------KTQKRV---------------------------
--------------------------QFAPW-SKSSLH-------------VNIGKKSPYNKTSNS--------------
------------------------------DYVSGLILSN-------------TTAVNSLLKKTCNSFDTIFN----RGA
FLHKFQNGRVFE---------NGWDEFKESREVVQSVIDEYTYAAQDSYIDDILLEE-NMLVGNDD-----GAMDINDD-
-NII----------------------------------------------------------------------------
--------------------------------------------------------------------------------
--------------------------------------------------------------------------------
--------------------------------------------------------------------------------
--------------------------------------------------------------------------------
--------------------------------------------------------------------------------
--------------------------------------------------------------------------------
--------------------------------------------------------------------------------
--------------------------------------------------------------------------------
--------------------------------------------------------------------------------
--------------------------------------------------------------------------------
--------------------------------------------------------------------------------
--------------------------------------------------------------------------------
--------------------------------------------------------------------------------
---------------
>Kaa
--------------------------------------------------------------------------------
--------------------------------------------------------------------------------
--------------------------------------------------------------------------------
--------------------------------------------------------------------------------
----------------------MDSE-VAALVIDNGSG--MCKAGFAG--------------------------------
--DDAPRAVFPSIV-------------------------------------------------GRPRHQGIMV-GMGQKD
--------------------------------------------SYVG-DEAQSKR------------------------
--------------------------------------------------------------------------------
-------------------GILTLRYPIEHGIVTN-------------WDDMEKIWHHTFYN--------ELRVAPE---
-----------------------------------------------------------------EHPVLLTEAPMN---
------------------------------------------------------------PKSNR----EKMTQIMFETF
NVPAFYVSIQA------------------------VLSLYSS---------------------GRTTG------------
-------------------------IVLDSGDGVTHVVPIYAGFSLPHAIL-------------RIDLAGRDLTDYLMKI
LSERG---------------------------------------------------------------------------
YSFSTTAERE-------------IVRDIKEKLCYVALDFEQEMQTAAQSSS-----------------------------
--------------------------------------------------------------------------------
------------------------IEKSYELP-----------------DGQVITI------------------------
--------------------------------------------------------------------------------
--------------------------------------------------------------------------------
--------------------------------------------------------------------------------
--------------------------------------------------------------------------------
----------------------------------------------------GNERFRAPEALFHPSVLG----------
--------------------------------------------------------------------------------
--------------------------------------------------------------------------------
------LESSGIDQTTY-NSIMKCDVDVRKELYGNIVM------------------------------------------
----------------------------------------------------------------SGGTTMFPGIAERMQK
EITALAPSS-----------------------------------------------------------------------
--------------------------------------------------------------------------------
----------MKVKIIAPPERK----------------------------------------------------------
[truncated: 8,082,406 more chars]
