# Supplementary material for: Molecular Phylogeny of Sequenced Saccharomycetes Reveals Polyphyly of the Alternative Yeast Codon Usage
Source: Genome Biol Evol. 2014 Jul 22;6(12):3222–37. doi: 10.1093/gbe/evu152 (PMC4986446; doi:10.1093/gbe/evu152)
Supplement: Supplementary Data [file supp_evu152_suppl_data.zip › FileS3.xls]

## Sheet: Sheet1
Scores calculated without sequences with CUG codons
Window size 0								Window size 3
range	#scores[Leu]	#scores with >= 1 CTG=Leu	#CTG=Leu at scores	#scores[Ser]	#scores with >= 1 CTG=Ser	#CTG=Ser at scores		range	#scores[Leu]	#scores with >= 1 CTG=Leu	#CTG=Leu at scores	#scores[Ser]	#scores with >= 1 CTG=Ser	#CTG=Ser at scores
0.05	6	0	0	20	0	0		0.05	6	0	0	20	0	0
0.1	3	0	0	3	1	1		0.1	0	0	0	0	0	0
0.15	24	3	4	28	4	4		0.15	0	0	0	0	0	0
0.2	69	13	14	88	11	17		0.2	0	0	0	1	0	0
0.25	127	27	39	161	16	21		0.25	8	2	2	13	0	0
0.3	160	30	52	252	25	31		0.3	49	10	13	55	6	6
0.35	164	48	75	251	28	34		0.35	96	19	28	106	11	11
0.4	179	54	97	309	32	57		0.4	139	30	52	175	19	23
0.45	179	56	74	282	17	25		0.45	217	61	90	310	26	34
0.5	158	45	69	272	19	64		0.5	221	62	116	327	31	45
0.55	165	58	117	297	21	31		0.55	223	76	149	372	31	52
0.6	150	46	93	251	6	8		0.6	304	109	204	423	33	70
0.65	180	72	163	259	13	25		0.65	300	130	296	388	20	47
0.7	188	86	215	254	18	33		0.7	271	118	330	369	18	26
0.75	143	73	177	207	5	5		0.75	251	120	347	306	21	51
0.8	144	70	223	184	16	53		0.8	293	167	517	271	15	24
0.85	162	79	237	175	7	15		0.85	250	141	435	219	16	62
0.9	158	100	299	165	7	35		0.9	207	124	414	182	9	24
0.95	199	110	345	136	5	10		0.95	229	157	605	148	11	46
1	762	556	2146	247	21	62		1	256	200	841	156	5	10

## Sheet: Sheet2
Scores calculated on all sequences, i.e. with sequences with CUG codons
Window size 0								Window size 3
range	#scores[Leu]	#scores with >= 1 CTG=Leu	#CTG=Leu at scores	#scores[Ser]	#scores with >= 1 CTG=Ser	#CTG=Ser at scores		range	#scores[Leu]	#scores with >= 1 CTG=Leu	#CTG=Leu at scores	#scores[Ser]	#scores with >= 1 CTG=Ser	#CTG=Ser at scores
0.05	6	0	0	20	0	0		0.05	6	0	0	20	0	0
0.1	3	0	0	3	1	1		0.1	0	0	0	0	0	0
0.15	24	3	4	28	4	4		0.15	0	0	0	0	0	0
0.2	68	12	13	87	11	17		0.2	0	0	0	1	0	0
0.25	129	29	41	163	16	21		0.25	8	2	2	13	0	0
0.3	162	34	56	253	23	29		0.3	48	9	10	54	6	6
0.35	158	41	65	245	27	29		0.35	96	19	29	106	11	11
0.4	177	54	84	307	31	53		0.4	139	32	52	175	17	21
0.45	185	59	93	288	20	48		0.45	221	62	94	312	29	38
0.5	157	44	65	270	18	37		0.5	217	60	108	324	26	32
0.55	164	57	118	300	23	42		0.55	226	78	141	378	39	68
0.6	151	47	91	251	8	15		0.6	304	109	215	420	30	68
0.65	178	70	162	264	15	36		0.65	294	124	280	385	19	40
0.7	187	84	194	250	15	35		0.7	279	124	348	375	21	34
0.75	145	74	193	208	6	6		0.75	251	122	349	303	18	38
0.8	143	69	200	179	14	36		0.8	293	165	511	277	20	65
0.85	162	79	237	180	9	32		0.85	243	136	433	209	10	12
0.9	156	100	296	162	4	4		0.9	213	130	419	186	10	42
0.95	207	118	370	138	7	25		0.95	231	159	639	146	10	42
1	758	552	2157	245	20	61		1	251	195	809	157	6	14
