# Supplementary material for: Molecular Phylogeny of Sequenced Saccharomycetes Reveals Polyphyly of the Alternative Yeast Codon Usage
Source: Genome Biol Evol. 2014 Jul 22;6(12):3222–37. doi: 10.1093/gbe/evu152 (PMC4986446; doi:10.1093/gbe/evu152)
Supplement: Supplementary Data [file supp_evu152_suppl_data.zip › FileS4.xls]

## Sheet: Sheet1
Score calculated with window size 3
		90% conservation					80% conservation					50% conservation
# Species	# CTG total	# CTG = Leu at Leu positions	[# CTG = Ser at Leu positions]	# CTG = Ser at Ser positions	[# CTG =Leu at Ser positions]		# CTG = Leu at Leu positions	[# CTG = Ser at Leu positions]	# CTG = Ser at Ser positions	[# CTG =Leu at Ser positions]		# CTG = Leu at Leu positions	[# CTG = Ser at Leu positions]	# CTG = Ser at Ser positions	[# CTG =Leu at Ser positions]
Yarrowia lipolytica CLIB122	769	145	0	0	0		226	0	0	1		465	0	0	10
Wickerhamomyces anomalus NRRL Y-366	80	3	0	0	0		8	0	0	0		32	0	0	2
Wickerhamomyces ciferrii NRRL Y-1031	67	5	0	0	0		9	0	0	0		24	0	0	1
Cyberlindnera jadinii NBRC 0988	267	30	0	0	0		54	0	0	0		160	0	0	0
Kluyveromyces aestuarii ATCC 18862	145	8	0	0	0		16	0	0	0		70	0	0	1
Kluyveromyces wickerhamii UCD 54-210	145	9	0	0	0		29	0	0	0		76	0	0	0
Kluyveromyces marxianus var. marxianus KCTC 17555	107	3	0	0	0		9	0	0	0		40	0	0	1
Kluyveromyces lactis NRRL Y-1140	104	3	0	0	0		10	0	0	0		35	0	0	3
Lachancea thermotolerans CBS 6340	370	79	0	0	0		124	0	0	0		217	0	0	3
Lachancea waltii NCYC 2644	251	61	0	0	0		91	0	0	0		163	0	0	1
Eremothecium gossypii ATCC 10895	417	53	0	0	0		104	0	0	0		267	0	0	3
Eremothecium cymbalariae DBVPG#7215	89	7	0	0	0		12	0	0	0		31	0	0	2
Lachancea kluyveri NRRL Y-12651	442	37	0	0	0		75	0	0	0		266	0	0	2
Tetrapisispora phaffii CBS 4417	126	25	0	0	0		41	0	0	0		87	0	0	2
Vanderwaltozyma polyspora DSM 70294	50	6	0	0	0		14	0	0	0		27	0	0	0
Tetrapisispora blattae CBS 6284	67	10	0	0	0		14	0	0	0		34	0	0	1
Torulaspora delbrueckii CBS 1146	308	50	0	0	0		80	0	0	0		172	0	0	4
Zygosaccharomyces bailii ISA1307	327	56	0	0	0		96	0	0	0		209	0	0	1
Zygosaccharomyces rouxii CBS732	192	27	0	0	0		50	0	0	0		116	0	0	3
Candida castellii CBS 4332	170	40	0	0	0		62	0	0	0		99	0	0	1
Nakaseomyces bacillisporus CBS 7720	108	26	0	0	0		48	0	0	0		75	0	0	0
Candida glabrata CBS138	247	62	0	0	0		92	0	0	0		169	0	0	3
Nakaseomyces delphensis CBS 2170	228	56	0	0	0		101	0	0	1		146	0	0	1
Candida nivariensis CBS 9983	218	41	0	0	0		65	0	0	0		126	0	0	0
Candida bracarensis CBS 10154	162	39	0	0	0		62	0	0	0		109	0	0	0
Saccharomyces bayanus 623-6C	174	41	0	0	0		64	0	0	0		113	0	0	2
Saccharomyces kudriavzevii IFO 1802	121	32	0	0	0		48	0	0	0		85	0	0	0
Saccharomyces mikatae IFO 1815	97	16	0	0	0		24	0	0	0		58	0	0	1
Saccharomyces cerevisiae S288c	232	41	0	0	0		60	0	0	0		139	0	0	1
Saccharomyces paradoxus NRRL Y-17217	222	37	0	0	0		59	0	0	0		130	0	0	1
Saccharomyces arboricola H-6	242	41	0	0	0		66	0	0	0		147	0	0	1
Kazachstania africana CBS 2517	171	18	0	0	0		32	0	0	0		89	0	0	3
Kazachstania naganishii CBS 8797	396	82	0	0	0		137	0	0	0		253	0	0	4
Naumovozyma dairenensis CBS 421	114	11	0	0	0		21	0	0	0		62	0	0	1
Naumovozyma castellii NRRL Y-12630	132	16	0	0	0		28	0	0	0		76	0	0	1
Hanseniaspora vineae T02/19AF	142	20	0	0	0		32	0	0	0		70	0	0	0
Komagataella pastoris GS115	280	55	0	0	0		91	0	0	0		158	0	0	6
Pichia kudriavzevii M12	147	12	0	0	0		24	0	0	0		79	0	0	7
Dekkera bruxellensis CBS 2499	112	8	0	0	0		20	0	0	0		57	0	0	2
Ogataea parapolymorpha DL-1	569	85	0	0	0		148	0	0	0		342	0	0	6
Kuraishia capsulata CBS 1993	545	79	0	0	0		138	0	0	0		317	0	0	11
Pachysolen tannophilus NRRL Y-2460	93	0	0	0	0		0	0	2	0		0	6	10	0
Candida tenuis NRRL Y-1498	86	0	0	4	0		0	0	6	0		0	2	24	0
Spathaspora passalidarum NRRL Y-27907	94	0	0	1	0		0	0	3	0		0	1	19	0
Spathaspora arborariae UFMG-19.1A	99	0	0	1	0		0	1	4	0		0	2	22	0
Candida metapsilosis CANME	115	0	0	1	0		0	1	5	0		0	1	18	0
Candida orthopsilosis Co 90-125	113	0	0	1	0		0	0	5	0		0	5	21	0
Candida parapsilosis	114	0	0	1	0		0	0	3	0		0	1	19	0
Lodderomyces elongisporus NRRL YB-4239	97	0	0	3	0		0	0	5	0		0	4	21	0
Candida tropicalis MYA-3404	40	0	0	3	0		0	0	4	0		0	0	13	0
Candida maltosa Xu316	67	0	0	3	0		0	0	4	0		0	1	14	0
Candida albicans WO-1	51	0	0	3	0		0	0	6	0		0	1	17	0
Candida dubliniensis CD36	80	0	0	3	0		0	0	5	0		0	1	18	0
Scheffersomyces stipitis CBS 6054	123	0	0	3	0		0	0	8	0		0	1	36	0
Millerozyma farinosa CBS7064	123	0	0	3	0		0	1	5	0		0	4	34	0
Debaryomyces hansenii var. hansenii MTCC 234	64	0	0	3	0		0	0	6	0		0	3	22	0
Debaryomyces hansenii CBS767	71	0	0	3	0		0	0	6	0		0	3	23	0
Metschnikowia fructicola 277	218	0	0	13	0		0	0	20	0		0	3	57	0
Clavispora lusitaniae ATCC 42720	140	0	0	6	0		0	0	8	0		0	4	40	0
Meyerozyma guilliermondii ATCC 6260	160	0	0	4	0		0	0	7	0		0	6	34	0

## Sheet: Sheet2
Scores calculated with window size 0
		90% conservation					80% conservation					50% conservation
# Species	# CTG total	# CTG = Leu at Leu positions	[# CTG = Ser at Leu positions]	# CTG = Ser at Ser positions	[# CTG =Leu at Ser positions]		# CTG = Leu at Leu positions	[# CTG = Ser at Leu positions]	# CTG = Ser at Ser positions	[# CTG =Leu at Ser positions]		# CTG = Leu at Leu positions	[# CTG = Ser at Leu positions]	# CTG = Ser at Ser positions	[# CTG =Leu at Ser positions]
Yarrowia lipolytica CLIB122	769	250	0	0	0		319	0	0	1		477	0	0	7
Wickerhamomyces anomalus NRRL Y-366	80	18	0	0	0		20	0	0	0		32	0	0	0
Wickerhamomyces ciferrii NRRL Y-1031	67	13	0	0	0		17	0	0	0		23	0	0	0
Cyberlindnera jadinii NBRC 0988	267	77	0	0	0		98	0	0	0		161	0	0	0
Kluyveromyces aestuarii ATCC 18862	145	28	0	0	0		44	0	0	0		75	0	0	1
Kluyveromyces wickerhamii UCD 54-210	145	31	0	0	0		44	0	0	0		80	0	0	0
Kluyveromyces marxianus var. marxianus KCTC 17555	107	11	0	0	0		16	0	0	0		42	0	0	1
Kluyveromyces lactis NRRL Y-1140	104	17	0	0	0		20	0	0	0		39	0	0	2
Lachancea thermotolerans CBS 6340	370	135	0	0	0		164	0	0	0		226	0	0	1
Lachancea waltii NCYC 2644	251	91	0	0	0		110	0	0	0		163	0	0	1
Eremothecium gossypii ATCC 10895	417	118	0	0	0		165	0	0	0		267	0	0	3
Eremothecium cymbalariae DBVPG#7215	89	13	0	0	0		18	0	0	0		32	0	0	1
Lachancea kluyveri NRRL Y-12651	442	119	0	0	0		164	0	0	0		288	0	0	1
Tetrapisispora phaffii CBS 4417	126	43	0	0	0		54	0	0	0		89	0	0	1
Vanderwaltozyma polyspora DSM 70294	50	12	0	0	0		18	0	0	0		29	0	0	0
Tetrapisispora blattae CBS 6284	67	16	0	0	0		20	0	0	0		32	0	0	0
Torulaspora delbrueckii CBS 1146	308	87	0	0	0		117	0	0	0		188	0	0	4
Zygosaccharomyces bailii ISA1307	327	111	0	0	0		149	0	0	0		220	0	0	0
Zygosaccharomyces rouxii CBS732	192	59	0	0	0		79	0	0	0		120	0	0	2
Candida castellii CBS 4332	170	62	0	0	0		74	0	0	0		101	0	0	1
Nakaseomyces bacillisporus CBS 7720	108	50	0	0	0		60	0	0	0		73	0	0	0
Candida glabrata CBS138	247	97	0	0	0		118	0	0	0		175	0	0	2
Nakaseomyces delphensis CBS 2170	228	104	0	0	0		118	0	0	0		153	0	0	1
Candida nivariensis CBS 9983	218	70	0	0	0		90	0	0	0		136	0	0	0
Candida bracarensis CBS 10154	162	70	0	0	0		81	0	0	0		105	0	0	0
Saccharomyces bayanus 623-6C	174	67	0	0	0		83	0	0	0		109	0	0	1
Saccharomyces kudriavzevii IFO 1802	121	45	0	0	0		58	0	0	0		86	0	0	0
Saccharomyces mikatae IFO 1815	97	28	0	0	0		34	0	0	0		58	0	0	1
Saccharomyces cerevisiae S288c	232	78	0	0	0		100	0	0	0		150	0	0	1
Saccharomyces paradoxus NRRL Y-17217	222	72	0	0	0		87	0	0	0		137	0	0	0
Saccharomyces arboricola H-6	242	79	0	0	0		102	0	0	0		148	0	0	1
Kazachstania africana CBS 2517	171	44	0	0	0		56	0	0	0		90	0	0	3
Kazachstania naganishii CBS 8797	396	144	0	0	0		172	0	0	0		267	0	0	3
Naumovozyma dairenensis CBS 421	114	30	0	0	0		40	0	0	0		69	0	0	0
Naumovozyma castellii NRRL Y-12630	132	39	0	0	0		50	0	0	0		82	0	0	0
Hanseniaspora vineae T02/19AF	142	36	0	0	0		45	0	0	0		71	0	0	0
Komagataella pastoris GS115	280	98	0	0	0		120	0	0	0		170	0	0	4
Pichia kudriavzevii M12	147	28	0	0	0		43	0	0	0		83	0	0	3
Dekkera bruxellensis CBS 2499	112	23	0	0	0		36	0	0	0		60	0	0	1
Ogataea parapolymorpha DL-1	569	177	0	0	0		236	0	0	0		352	0	0	1
Kuraishia capsulata CBS 1993	545	165	0	0	0		209	0	0	0		333	0	0	6
Pachysolen tannophilus NRRL Y-2460	93	0	0	0	0		0	0	2	0		0	6	6	0
Candida tenuis NRRL Y-1498	86	0	0	5	0		0	1	6	0		0	2	17	0
Spathaspora passalidarum NRRL Y-27907	94	0	0	2	0		0	0	4	0		0	0	13	0
Spathaspora arborariae UFMG-19.1A	99	0	1	2	0		0	1	5	0		0	1	14	0
Candida metapsilosis CANME	115	0	0	2	0		0	1	5	0		0	1	11	0
Candida orthopsilosis Co 90-125	113	0	0	2	0		0	0	5	0		0	3	13	0
Candida parapsilosis	114	0	0	1	0		0	0	4	0		0	1	11	0
Lodderomyces elongisporus NRRL YB-4239	97	0	0	4	0		0	0	6	0		0	2	13	0
Candida tropicalis MYA-3404	40	0	0	3	0		0	0	4	0		0	1	11	0
Candida maltosa Xu316	67	0	0	3	0		0	0	4	0		0	2	12	0
Candida albicans WO-1	51	0	0	5	0		0	0	6	0		0	1	13	0
Candida dubliniensis CD36	80	0	0	4	0		0	0	5	0		0	1	13	0
Scheffersomyces stipitis CBS 6054	123	0	0	8	0		0	0	10	0		0	2	21	0
Millerozyma farinosa CBS7064	123	0	0	5	0		0	0	6	0		0	2	24	0
Debaryomyces hansenii var. hansenii MTCC 234	64	0	0	6	0		0	0	7	0		0	2	18	0
Debaryomyces hansenii CBS767	71	0	0	6	0		0	0	7	0		0	2	17	0
Metschnikowia fructicola 277	218	0	0	18	0		0	0	24	0		0	7	51	0
Clavispora lusitaniae ATCC 42720	140	0	0	8	0		0	1	12	0		0	3	30	0
Meyerozyma guilliermondii ATCC 6260	160	0	0	5	0		0	2	7	0		0	5	24	0
