# Supplementary material for: Molecular Phylogeny of Sequenced Saccharomycetes Reveals Polyphyly of the Alternative Yeast Codon Usage
Source: Genome Biol Evol. 2014 Jul 22;6(12):3222–37. doi: 10.1093/gbe/evu152 (PMC4986446; doi:10.1093/gbe/evu152)
Supplement: Supplementary Data [file supp_evu152_suppl_data.zip › FileS1.xls]

## Sheet: Sheet1
species (teleomorph)	anamorph	alternative names	abbreviation	actin/ actin related	capZ	tubulin	kinesin	myosin	dynein	# aa	# CUG	accession	Ref.
Candida albicans WO-1		Candida claussenii (obsolete), Candida langeroni (obsolete), Candida stellatoidea (obsolete), Monilia albicans (obsolete)	Ca_b	10	2	3	6	3	1	20840	80	CH672346, CH672349-CH672350, CH672354, CM000309-CM000313, GG670278, GG670282	Butler G, Rasmussen MD, Lin MF et. al. (2009) Evolution of pathogenicity and sexual reproduction in eight Candida genomes. Nature 459, 657-662.
Candida bracarensis CBS 10154		Candida sp. 153M	Cnb	10	2	3	5	5	1	18695	162	CAPU01000001-CAPU01000251	Gabaldon T, Martin T, Marcet-Houben M et. al. (2013) Comparative genomics of emerging pathogens in the Candida glabrata clade. BMC Genomics 14, 623.
Candida castellii CBS 4332			Caca	9	2	3	4	5	0	13792	170	CAPW01000001-CAPW01000101	Gabaldon T, Martin T, Marcet-Houben M et. al. (2013) Comparative genomics of emerging pathogens in the Candida glabrata clade. BMC Genomics 14, 623.
Candida dubliniensis CD36			Cad	11	2	3	6	3	1	21120	80	FM992688-FM992695	Jackson AP, Gamble JA, Yeomans T et. al. (2009) Comparative genomics of the fungal pathogens Candida dubliniensis and Candida albicans. Genome Res 19, 2231-2244.
Candida glabrata CBS138		Cryptococcus glabratus (obsolete), Torulopsis glabrata (obsolete), Torulopsis stercoralis (obsolete)	Cgl	10	2	3	4	3	1	18763	247	CR380947-CR380959	Dujon B, Sherman D, Fischer G et. al. (2004) Genome evolution in yeasts. Nature 430, 35-44.
Candida maltosa Xu316			Cnm	11	2	3	6	3	1	20394	67	AOGT01000001-AOGT01002947	http://www.ncbi.nlm.nih.gov/nuccore/AOGT00000000.1
Candida metapsilosis CANME		Candida parapsilosis group III	Came	11	2	3	6	3	1	19707	115	CBZN020000001-CBZN020000096	http://www.ncbi.nlm.nih.gov/nuccore/CBZN000000000.2
Candida nivariensis CBS 9983		Candida cf. glabrata UWO(PS)98-110.4	Cdn	9	2	3	5	5	1	18240	218	CAPV01000001-CAPV01000123	Gabaldon T, Martin T, Marcet-Houben M et. al. (2013) Comparative genomics of emerging pathogens in the Candida glabrata clade. BMC Genomics 14, 623.
Candida orthopsilosis Co 90-125		Candida parapsilosis group II	Cao	11	2	3	5	3	1	19714	113	HE681719-HE681726	Riccombeni A, Vidanes G, Proux-Wera E et. al. (2012) Sequence and analysis of the genome of the pathogenic yeast Candida orthopsilosis. PLoS One 7, e35750.
Candida parapsilosis			Cap	11	2	3	5	3	1	19759	114	CABE01000001-CABE01000024	Butler G, Rasmussen MD, Lin MF et. al. (2009) Evolution of pathogenicity and sexual reproduction in eight Candida genomes. Nature 459, 657-662.
Candida tenuis NRRL Y-1498			Cat	11	2	3	6	3	1	20155	90	GL996507-GL996531	Wohlbach DJ, Kuo A, Sato TK et. al. (2011) Comparative genomics of xylose-fermenting fungi for enhanced biofuel production. Proc Natl Acad Sci U S A 108, 13212-13217.
Candida tropicalis MYA-3404		Candida paratropicalis (obsolete), Candida vulgaris (obsolete), Monilia tropicalis (obsolete)	Ct_a	11	2	3	6	3	1	20181	67	GG692395-GG692418	Butler G, Rasmussen MD, Lin MF et. al. (2009) Evolution of pathogenicity and sexual reproduction in eight Candida genomes. Nature 459, 657-662.
Clavispora lusitaniae ATCC 42720	Candida lusitaniae	Clavispora imtechensis (misnomer)	Cll	11	2	3	6	3	1	20348	151	CH408076-CH408083, GG670277	Butler G, Rasmussen MD, Lin MF et. al. (2009) Evolution of pathogenicity and sexual reproduction in eight Candida genomes. Nature 459, 657-662.
Cyberlindnera jadinii NBRC 0988	Candida utilis	Pichia jadinii, Candida guilliermondii var. nitratophila, Hansenula jadinii, Torula utilis, Torulopsis utilis, Pichia jadinii (Candida utilis), Lindnera jadinii (misnomer)	Cyj	11	2	3	6	3	1	20109	304	DG000065-DG000077	Tomita Y, Ikeo K, Tamakawa H et. al. (2012) Genome and Transcriptome Analysis of the Food-Yeast Candida utilis. PLoS One 7, e37226.
Debaryomyces hansenii CBS767	Candida famata var. flareri		Deh	11	2	3	6	3	1	20799	71	CR382133-CR382139	Dujon B, Sherman D, Fischer G et. al. (2004) Genome evolution in yeasts. Nature 430, 35-44.
Debaryomyces hansenii var. hansenii MTCC 234			Dhh	11	2	3	7	3	1	20795	64	AHBE01000001-AHBE01000541	Kumar S, Randhawa A, Ganesan K et. al. (2012) Draft Genome Sequence of Salt-Tolerant Yeast Debaryomyces hansenii var. hansenii MTCC 234. Eukaryot Cell 11, 961-962.
Dekkera bruxellensis CBS 2499	Brettanomyces bruxellensis	Brettanomyces custersii	Deb	11	2	3	4	3	1	19452	112	KB454452-KB454483	Piskur J, Ling Z, Marcet-Houben M et. al. (2012) The genome of wine yeast Dekkera bruxellensis provides a tool to explore its food-related properties. Int J Food Microbiol 157, 202-209.
Eremothecium cymbalariae DBVPG#7215			Erc	11	2	3	6	3	1	20343	200	CP002497-CP002504	Wendland J, Walther A (2011) Genome evolution in the eremothecium clade of the Saccharomyces complex revealed by comparative genomics. G3 (Bethesda) 1, 539-548.
Eremothecium gossypii ATCC 10895		Ashbya gossypii, Eremothecium gossypii (Ashby et Nowell) Kurtzman, Nematospora gossypii	Erg	11	2	3	5	3	1	19817	417	AE016814-AE016820	Dietrich FS, Voegeli S, Brachat S et. al. (2004) The Ashbya gossypii genome as a tool for mapping the ancient Saccharomyces cerevisiae genome. Science 304, 304-7.
Hanseniaspora vineae T02/19AF			Hsv	9	2	3	4	3	0	15176	142	JFAV02000001-JFAV02000305	Giorello FM, Berna L, Greif G et. al. (2014) Genome Sequence of the Native Apiculate Wine Yeast Hanseniaspora vineae T02/19AF. Genome Announc 2, e00530-14.
Kazachstania africana CBS 2517		Kluyveromyces africanus	Kaa	11	2	3	4	3	1	19223	171	HE650821-HE650832	Gordon JL, Armisen D, Proux-Wera E et. al. (2011) Evolutionary erosion of yeast sex chromosomes by mating-type switching accidents. Proc Natl Acad Sci U S A 108, 20024-20029.
Kazachstania naganishii CBS 8797			Kn	10	2	3	4	3	1	18873	397	HE978314-HE978326	Gordon JL, Armisen D, Proux-Wera E et. al. (2011) Evolutionary erosion of yeast sex chromosomes by mating-type switching accidents. Proc Natl Acad Sci U S A 108, 20024-20029.
Kluyveromyces aestuarii ATCC 18862		Kluyveromyces aestuarii MY 111	Ka	11	2	3	5	3	1	19279	145	AEAS01000001-AEAS01000336	Baker CR, Tuch BB, Johnson AD (2011) Extensive DNA-binding specificity divergence of a conserved transcription regulator. Proc Natl Acad Sci U S A 108, 7493-7498.
Kluyveromyces lactis NRRL Y-1140	Candida sphaerica	Kluyveromyces marxianus var. lactis, Kluyveromyces marxianus var. drosophilarum, Kluyveromyces marxianus lactis, Kluyveromyces drosophilarum, Kluyveromyces lactis var. drosophilarum, Kluyveromyces lactis var. lactis	Kl	11	2	3	5	3	1	19393	104	CR382121-CR382126	Dujon B, Sherman D, Fischer G et. al. (2004) Genome evolution in yeasts. Nature 430, 35-44.
Kluyveromyces marxianus var. marxianus KCTC 17555			Kmm	11	2	3	5	3	1	19551	107	JH924896-JH924903	Jeong H, Lee DH, Kim SH et. al. (2012) Genome Sequence of the Thermotolerant Yeast Kluyveromyces marxianus var. marxianus KCTC 17555. Eukaryot Cell 11, 1584-1585
Kluyveromyces wickerhamii UCD 54-210			Klw	11	2	3	5	3	1	19089	197	AEAV01000001-AEAV01000510	Baker CR, Tuch BB, Johnson AD (2011) Extensive DNA-binding specificity divergence of a conserved transcription regulator. Proc Natl Acad Sci U S A 108, 7493-7498.
Komagataella pastoris GS115		Pichia pastoris GS115	Kop_b	11	2	3	6	3	1	20140	283	FN392319-FN392325	De Schutter K, Lin YC, Tiels P et. al. (2009) Genome sequence of the recombinant protein production host Pichia pastoris. Nat Biotechnol 27, 561-566.
Kuraishia capsulata CBS 1993		Pichia capsulata, Hansenula capsulata	Kc	11	2	3	7	3	1	20264	545	HG793125-HG793131	Morales L, Noel B, Porcel B et. al. (2013) Complete DNA sequence of Kuraishia capsulata illustrates novel genomic features among budding yeasts (Saccharomycotina). Genome Biol Evol 5, 2524-2539.
Lachancea kluyveri NRRL Y-12651		Saccharomyces kluyveri NRRL Y-12651	Lak_a	11	2	3	5	3	1	19655	443	CM000687-CM000694	Cliften, P., Sudarsanam et. al. (2003) Finding functional features in Saccharomyces genomes by phylogenetic footprinting. Science 301, 71-76.
Lachancea thermotolerans CBS 6340		Kluyveromyces thermotolerans CBS 6340	Lat	11	2	3	5	3	1	19490	370	CU928165-CU928171, CU928180	Souciet JL, Dujon B, Gaillardin C et. al. (2009) Comparative genomics of protoploid Saccharomycetaceae. Genome Res 19, 1696-1709.
Lachancea waltii NCYC 2644		Kluyveromyces waltii NCYC 2644	Lw	11	2	3	5	3	1	19342	322	AADM01000001-AADM01000713	Manolis Kellis, Bruce W. Birren, Eric S. Lander (2004) Proof and evolutionary analysis of ancient genome duplication in the yeast Saccharomyces cerevisiae. Nature 428, 617-624.
Lodderomyces elongisporus NRRL YB-4239		Lodderomyces elongisporus NRLL YB-4239	Loe	10	2	3	5	3	1	20446	161	CH981524-CH981534, DS236866-DS236881	Butler G, Rasmussen MD, Lin MF et. al. (2009) Evolution of pathogenicity and sexual reproduction in eight Candida genomes. Nature 459, 657-662.
Metschnikowia fructicola 277		Metschnikowia fructicola ARO 277	Mef	11	2	3	6	3	1	20351	218	ANFW01000001-ANFW01008430	Hershkovitz V, Sela N, Taha-Salaime L et. al. Right (2013) De-novo assembly and characterization of the transcriptome of Metschnikowia fructicola reveals differences in gene expression following interaction with Penicillium digitatum and grapefruit peel. BMC Genomics 14, 168.
Meyerozyma guilliermondii ATCC 6260	Candida guilliermondii	Yamadazyma guilliermondii, Candida guilliermondii var. carpophila, Pichia guilliermondii ATCC 6260	Mrg	11	2	3	5	3	1	19735	172	CH408155-CH408162, DS236883	Butler G, Rasmussen MD, Lin MF et. al. (2009) Evolution of pathogenicity and sexual reproduction in eight Candida genomes. Nature 459, 657-662.
Millerozyma farinosa CBS7064		Pichia farinosa, Saccharomyces farinosus, Pichia farinosa var. farinosa, Yamadazyma farinosa, Candida cacaoi, Pichia sorbitophila	Mif	11	2	3	6	3	1	20607	123	FO082046-FO082059	Louis VL, Despons L, Friedrich A et. al. (2012) Pichia sorbitophila, an Interspecies Yeast Hybrid, Reveals Early Steps of Genome Resolution After Polyploidization. G3 (Bethesda) 2, 299-311.
Nakaseomyces bacillisporus CBS 7720		Nakaseomyces bacillosporus, Kluyveromyces bacillisporus	Nab	9	2	3	5	5	0	14049	108	CAPX01000001-CAPX01000186	Gabaldon T, Martin T, Marcet-Houben M et. al. (2013) Comparative genomics of emerging pathogens in the Candida glabrata clade. BMC Genomics 14, 623.
Nakaseomyces delphensis CBS 2170		Saccharomyces delphensis, Kluyveromyces delphensis	Nd	9	2	3	5	5	1	14164	228	CAPT01000001-CAPT01000179	Gabaldon T, Martin T, Marcet-Houben M et. al. (2013) Comparative genomics of emerging pathogens in the Candida glabrata clade. BMC Genomics 14, 623.
Naumovozyma castellii NRRL Y-12630		Saccharomyces castellii Capriotti, Saccharomyces castellii, Naumovia castellii NRRL Y-12630	Nac	11	2	3	3	3	1	18579	128	AACF01000001-AACF01000570	Cliften, P., Sudarsanam et. al. (2003) Finding functional features in Saccharomyces genomes by phylogenetic footprinting. Science 301, 71-76.
Naumovozyma dairenensis CBS 421			Nad	11	2	3	4	3	1	19751	114	HE580267-HE580278	Gordon JL, Armisen D, Proux-Wera E et. al. (2011) Evolutionary erosion of yeast sex chromosomes by mating-type switching accidents. Proc Natl Acad Sci U S A 108, 20024-20029.
Ogataea parapolymorpha DL-1		Hansenula polymorpha DL-1, Ogataea angusta DL-1 (misnomer), Ogataea parapolymorpha ATCC 26012, Pichia angusta DL-1	Ogp	11	2	3	6	3	1	19761	569	AEOI01000001-AEOI01000013	Ravin NV, Eldarov MA, Kadnikov VV et. al. (2013) Genome sequence and analysis of methylotrophic yeast Hansenula polymorpha DL1. BMC Genomics 14, 837.
Pachysolen tannophilus NRRL Y-2460			Pta	11	2	3	6	3	1	21247	91	CAHV01000001-CAHV01000267	Liu X, Kaas RS, Jensen PR et. al. (2012) Draft genome sequence of the yeast Pachysolen tannophilus CBS 4044/NRRL Y-2460. Eukaryot Cell 11, 827.
Pichia kudriavzevii M12	Candida acidothermophilum	Issatchenkia orientalis, Candida krusei, Saccharomyces sp. P1	Piu	11	2	3	5	3	1	19717	180	ALNQ01000001-ALNQ01000621	Chan GF, Gan HM, Ling HL et. al. (2012) Genome Sequence of Pichia kudriavzevii M12, a Potential Producer of Bioethanol and Phytase. Eukaryot Cell 11, 1300-1301.
Saccharomyces arboricola H-6		Saccharomyces arboricolus H-6 (misnomer)	Saa	11	2	3	4	3	1	19479	242	CM001563-CM001578	Liti G, Nguyen Ba AN, Blythe M et. al. (2013) High quality de novo sequencing and assembly of the Saccharomyces arboricolus genome. BMC Genomics 14, 69.
Saccharomyces bayanus 623-6C			Sab_a	11	2	3	4	3	1	19098	239	AACG02000001-AACG02000586	Cliften, P., Sudarsanam et. al. (2003) Finding functional features in Saccharomyces genomes by phylogenetic footprinting. Science 301, 71-76.
Saccharomyces cerevisiae S288c	Candida robusta	Hormiscium cerevisiae (obsolete), Mycotorula robusta (obsolete), Saccharomyces boulardii (obsolete), Saccharomyces carlsbergensis (obsolete), Saccharomyces oviformis, Saccharomyces italicus, Saccharomyces capensis, Saccharomyces uvarum var. melibiosus	Sc_c	11	2	3	4	3	1	19482	232	NC_001133-NC_001148	Otero JM, Vongsangnak W, Asadollahi MA et. al. (2010) Whole genome sequencing of Saccharomyces cerevisiae: from genotype to phenotype for improved metabolic engineering applications. BMC Genomics 11, 723.
Saccharomyces kudriavzevii IFO 1802			Sak	11	2	3	5	3	1	18182	251	JH796010-JH798063	Cliften, P., Sudarsanam et. al. (2003) Finding functional features in Saccharomyces genomes by phylogenetic footprinting. Science 301, 71-76.
Saccharomyces mikatae IFO 1815			Smi	11	2	3	4	3	1	18980	190	AACH01000001-AACH01002808	Kellis, M., Patterson et. al. (2003) Sequencing and comparison of yeast species to identify genes and regulatory elements. Nature 423, 241-254.
Saccharomyces paradoxus NRRL Y-17217			Sap_a	11	2	3	4	3	1	19167	222	AABY01000001-AABY01000832	Kellis, M., Patterson et. al. (2003) Sequencing and comparison of yeast species to identify genes and regulatory elements. Nature 423, 241-254.
Scheffersomyces stipitis CBS 6054		Pichia stipitis CBS 6054	Shs	11	2	3	6	3	1	20788	123	CM000437, CP000496-CP000502	Jeffries TW, Grigoriev IV, Grimwood J et. al. Right (2007) Genome sequence of the lignocellulose-bioconverting and xylose-fermenting yeast Pichia stipitis. Nat Biotechnol 25, 319-326.
Spathaspora arborariae UFMG-19.1A			Sta	11	2	3	7	3	1	20452	99	KI547134-KI547163	Lobo FP, Goncalves DL, Alves SL Jr et. al. (2014) Draft Genome Sequence of the D-Xylose-Fermenting Yeast Spathaspora arborariae UFMG-HM19.1AT. Genome Announc 2, e01163-13.
Spathaspora passalidarum NRRL Y-27907			Shp	11	2	3	6	3	1	20529	94	GL996499-GL996506	Wohlbach DJ, Kuo A, Sato TK et. al. (2011) Comparative genomics of xylose-fermenting fungi for enhanced biofuel production. Proc Natl Acad Sci U S A 108, 13212-13217.
Tetrapisispora blattae CBS 6284			Ttb	11	2	3	5	3	1	20505	63	HE806316-HE806325	Gordon JL, Armisen D, Proux-Wera E et. al. (2011) Evolutionary erosion of yeast sex chromosomes by mating-type switching accidents. Proc Natl Acad Sci U S A 108, 20024-20029.
Tetrapisispora phaffii CBS 4417		Kluyveromyces phaffii	Ttp	11	2	3	4	3	1	19594	127	HE612856-HE612871	Gordon JL, Armisen D, Proux-Wera E et. al. (2011) Evolutionary erosion of yeast sex chromosomes by mating-type switching accidents. Proc Natl Acad Sci U S A 108, 20024-20029.
Torulaspora delbrueckii CBS 1146	Candida colliculosa	Saccharomyces fermentati, Saccharomyces rosei	Tod	11	2	3	4	3	1	19148	316	HE616742-HE616749	Gordon JL, Armisen D, Proux-Wera E et. al. (2011) Evolutionary erosion of yeast sex chromosomes by mating-type switching accidents. Proc Natl Acad Sci U S A 108, 20024-20029.
Vanderwaltozyma polyspora DSM 70294		Vanderwaltozyma polyspora DSMZ 70294	Vp	9	2	3	5	3	0	15044	54	DS480378-DS480658	Scannell DR, Frank AC, Conant GC et. al. (2007) Independent sorting-out of thousands of duplicated gene pairs in two yeast species descended from a whole-genome duplication. Proc Natl Acad Sci U S A 104, 8397-8402.
Wickerhamomyces anomalus NRRL Y-366		Pichia anomala NRRL Y-366	Wa	11	2	3	6	3	1	20015	80	JH119215-JH119570	Schneider J, Rupp O, Trost E et. al. (2012) Genome sequence of Wickerhamomyces anomalus DSM 6766 reveals genetic basis of biotechnologically important antimicrobial activities. FEMS Yeast Res 12, 382-386.
Wickerhamomyces ciferrii NRRL Y-1031			Wic	11	2	3	6	3	1	20446	67	CAIF01000001-CAIF01000364	Schneider J, Andrea H, Blom J et. al. (2012) Draft genome sequence of Wickerhamomyces ciferrii NRRL Y-1031 F-60-10. Eukaryot Cell 11, 1582-1583.
Yarrowia lipolytica CLIB122	Candida lipolytica		Yl	11	2	3	6	3	1	20216	769	CR382127-CR382132	Dujon B, Sherman D, Fischer G et. al. (2004) Genome evolution in yeasts. Nature 430, 35-44.
Zygosaccharomyces bailii ISA1307			Zb	11	2	3	7	3	1	18993	327	CBTC010000001-CBTC010000154	Galeote V, Bigey F, Devillers H et. al. (2013) Genome Sequence of the Food Spoilage Yeast Zygosaccharomyces bailii CLIB 213T. Genome Announc 1.
Zygosaccharomyces rouxii CBS732		Saccharomyces rouxii (obsolete)	Zr	10	2	3	5	3	1	19568	194	CU928173-CU928176, CU928178-CU928179, CU928181	Souciet JL, Dujon B, Gaillardin C et. al. (2009) Comparative genomics of protoploid Saccharomycetaceae. Genome Res 19, 1696-1709.
Schizosaccharomyces cryophilus NRRL Y-48691		Schizosaccharomyces sp. OY26 (included)	Shc	10	2	3	6	3	1	19434		KE546988-KE547017	Rhind N, Chen Z, Yassour M et. al. (2011) Comparative functional genomics of the fission yeasts. Science 332, 930-936.
Schizosaccharomyces japonicus yFS275		Schizosaccharomyces japonicus var. versatilis, Schizosaccharomyces japonicus var. japonicus	Sj	10	2	1	5	3	1	18186		KE651166-KE651197	Rhind N, Chen Z, Yassour M et. al. (2011) Comparative functional genomics of the fission yeasts. Science 332, 930-936.
Schizosaccharomyces octosporus yFS286			Sho	10	2	3	6	3	1	19490		KE503206-KE503210	Rhind N, Chen Z, Yassour M et. al. (2011) Comparative functional genomics of the fission yeasts. Science 332, 930-936.
Schizosaccharomyces pombe 972h-		Schizosaccharomyces malidevorans	Sp	10	2	1	5	3	1	18065		NC_003421, NC_003423-NC_003424	Rhind N, Chen Z, Yassour M et. al. (2011) Comparative functional genomics of the fission yeasts. Science 332, 930-936.
